# Supplementary material for: Identifying clusters of multimorbid disease and differences by age, sex, and socioeconomic status: A systematic review
Source: PLoS One. 2025 Aug 22;20(8):e0329794. doi: 10.1371/journal.pone.0329794 (PMC12373218; doi:10.1371/journal.pone.0329794)
Supplement: S3 Table — (XLSX) [file pone.0329794.s007.xlsx]

## Sheet: S2 - Included-Excluded studies
Database	Title	Confirmation of Inclusion	reason for Exclusion	date of extraction	data extractor	obtained from another source
CINAHL	1. Juon H, Seo YJ, Kim MT. Breast and cervical cancer screening among Korean American elderly women. Eur J Oncol Nurs. 2002;6(4):228-35.	no	Title/Abstract	25.08.22	NMMN	no
CINAHL	2. Helfand AE, Helfand AE. Foot problems in older patients: a focused podogeriatric assessment study in ambulatory care. Journal of the American Podiatric Medical Association. 2004;94(3):293-304.	no	Title/Abstract	25.08.22	NMMN	no
CINAHL	3. Fortin M, Hudon C, Lapointe L, Vanasse A. Multimorbidity is common to family practice: is it commonly researched? Can Fam Physician. 2005;51(2):245-.	no	Title/Abstract	25.08.22	NMMN	no
CINAHL	4. Spanner ED, Duncan AM, Spanner ED, Duncan AM. Prevalence of dietary supplement use in adults with chronic renal insufficiency. Journal of Renal Nutrition. 2005;15(2):204-10.	no	Title/Abstract	25.08.22	NMMN	no
CINAHL	5. Lindblad CI, Hanlon JT, Gross CR, Sloane RJ, Pieper CF, Hajjar ER, et al. Clinically important drug-disease interactions and their prevalence in older adults. Clinical Therapeutics. 2006;28(8):1133-43.	no	Title/Abstract	25.08.22	NMMN	no
CINAHL	6. Moeller MA, Snelling AM, Moeller MA, Snelling AM. Health professionals' advice to Iowa adults with hypertension using the 2002 Behavioral Risk Factor Surveillance System. Am J Health Promot. 2006;20(6):392-5.	no	Title/Abstract	25.08.22	NMMN	no
CINAHL	7. Hengstermann S, Fischer A, Steinhagen-Thiessen E, Schulz RJ, Hengstermann S, Fischer A, et al. Nutrition status and pressure ulcer: what we need for nutrition screening. JPEN Journal of Parenteral & Enteral Nutrition. 2007;31(4):288-94.	no	Title/Abstract	25.08.22	NMMN	no
CINAHL	8. Boult C, Reider L, Frey K, Leff B, Boyd CM, Wolff JL, et al. Early effects of "Guided Care" on the quality of health care for multimorbid older persons: a cluster-randomized controlled trial. Journals of Gerontology Series A: Biological Sciences & Medical Sciences. 2008;63(3):321-7.	no	Title/Abstract	25.08.22	NMMN	no
CINAHL	9. Boult C, Reider L, Frey K, Left B, Boyd CM, Wolff JL, et al. Early Effects of "Guided Care" on the Quality of Health Care for Multimorbid Older Persons: A Cluster-Randomized Controlled Trial. Journals of Gerontology Series A: Biological Sciences & Medical Sciences. 2008;63(3):321-7.	no	Title/Abstract	25.08.22	NMMN	no
CINAHL	10. Caughey GE, Vitry AI, Gilbert AL, Roughead EE, Caughey GE, Vitry AI, et al. Prevalence of comorbidity of chronic diseases in Australia. BMC Public Health. 2008;8(1):221-.	no	Title/Abstract	25.08.22	NMMN	no
CINAHL	11. Greenough PG, Lappi MD, Hsu EB, Fink S, Hsieh Y, Vu A, et al. Burden of disease and health status among Hurricane Katrina-displaced persons in shelters: a population-based cluster sample. Annals of Emergency Medicine. 2008;51(4):426-32.	no	Title/Abstract	25.08.22	NMMN	no
CINAHL	12. Hudon C, Fortin M, Soubhi H, Hudon C, Fortin M, Soubhi H. Conditions musculo-squelettiques chroniques et comorbidités en soins de première ligne. Can Fam Physician. 2008;54(1):74-5.	no	Title/Abstract	25.08.22	NMMN	no
CINAHL	13. Leach CR, Schoenberg NE, Leach CR, Schoenberg NE. Striving for control: cognitive, self-care, and faith strategies employed by vulnerable black and white older adults with multiple chronic conditions. Journal of Cross-Cultural Gerontology. 2008;23(4):377-99.	no	Title/Abstract	25.08.22	NMMN	no
CINAHL	14. Nagel G, Peter R, Braig S, Hermann S, Rohrmann S, Linseisen J, et al. The impact of education on risk factors and the occurrence of multimorbidity in the EPIC-Heidelberg cohort. BMC Public Health. 2008;8(1):384-.	no	Title/Abstract	25.08.22	NMMN	no
CINAHL	15. Wong SY, Mercer SW, Woo J, Leung J, Wong SYS, Mercer SW, et al. The influence of multi-morbidity and self-reported socio-economic standing on the prevalence of depression in an elderly Hong Kong population. BMC Public Health. 2008;8(1):119-.	no	Title/Abstract	25.08.22	NMMN	no
CINAHL	16. Marengoni A, Rizzuto D, Wang H, Winblad B, Fratiglioni L. Patterns of chronic multimorbidity in the elderly population. J Am Geriatr Soc. 2009;57(2):225-30.	no	dup	25.08.22	NMMN	no
CINAHL	17. Paez KA, Zhao L, Hwang W. Rising out-of-pocket spending for chronic conditions: a ten-year trend [corrected] [published erratum appears in HEALTH AFF 2009 Mar-Apr;28(2):606]. Health Aff (Millwood). 2009;28(1):15-25.	no	Title/Abstract	25.08.22	NMMN	no
CINAHL	18. Schäfer I, Hansen H, Schön G, Maier W, Höfels S, Altiner A, et al. The German MultiCare-study: Patterns of multimorbidity in primary health care - protocol of a prospective cohort study. BMC Health Serv Res. 2009;9:145-.	no	Title/Abstract	25.08.22	NMMN	no
CINAHL	19. Schneider KM, O'Donnell BE, Dean D, Schneider KM, O'Donnell BE, Dean D. Prevalence of multiple chronic conditions in the United States' Medicare population. Health Qual Life Outcomes. 2009;7:82-.	no	Title/Abstract	25.08.22	NMMN	no
CINAHL	20. Parallel Session C. Journal of Clinical Nursing (John Wiley & Sons, Inc). 2010;19:36-45.	no	Title/Abstract	25.08.22	NMMN	no
CINAHL	21. Buurman B, Frenkel W, Abu-Hannah A, de Haan R, Parlevliet J, Lagaay G, et al. Multimorbidity in acutely hospitalized older patients: prevalence and outcome...Fourth European Nursing Congress. Journal of Clinical Nursing (John Wiley & Sons, Inc). 2010;19:36-.	no	Title/Abstract	25.08.22	NMMN	no
CINAHL	22. Fortin M, Hudon C, Haggerty J, Akker M, Almirall J, Fortin M, et al. Prevalence estimates of multimorbidity: a comparative study of two sources. BMC Health Serv Res. 2010;10:111-.	no	Title/Abstract	25.08.22	NMMN	no
CINAHL	23. Green TC, Kershaw T, Lin H, Heimer R, Goulet JL, Kraemer KL, et al. Patterns of drug use and abuse among aging adults with and without HIV: a latent class analysis of a US Veteran cohort. Drug Alcohol Depend. 2010;110(3):208-20.	no	Title/Abstract	25.08.22	NMMN	no
CINAHL	24. Jeon YH, Glasgow NJ, Merlyn T, Sansoni E, Jeon Y-H, Glasgow NJ, et al. Policy options to improve leadership of middle managers in the Australian residential aged care setting: a narrative synthesis. BMC Health Serv Res. 2010;10:190-.	no	Title/Abstract	25.08.22	NMMN	no
CINAHL	25. Peters-Klimm F, Kunz CU, Laux G, Szecsenyi J, Müller-Tasch T, Peters-Klimm F, et al. Patient- and provider-related determinants of generic and specific health-related quality of life of patients with chronic systolic heart failure in primary care: a cross-sectional study. Health Qual Life Outcomes. 2010;8:98-.	no	Title/Abstract	25.08.22	NMMN	no
CINAHL	26. Sarkar J, Lix LM, Bruce S, Young TK, Sarkar J, Lix LM, et al. Ethnic and regional differences in prevalence and correlates of chronic diseases and risk factors in northern Canada. Prev Chronic Dis. 2010;7(1):A13-A.	no	Title/Abstract	25.08.22	NMMN	no
CINAHL	27. School Health Guidelines to Promote Healthy Eating and Physical Activity. MMWR Recommendations & Reports. 2011;60(RR-5):1-78.	no	Title/Abstract	25.08.22	NMMN	no
CINAHL	28. Chen HY, Baumgardner DJ, Rice JP, Chen H-Y, Baumgardner DJ, Rice JP. Health-related quality of life among adults with multiple chronic conditions in the United States, Behavioral Risk Factor Surveillance System, 2007. Prev Chronic Dis. 2011;8(1):A09-A.	no	Title/Abstract	25.08.22	NMMN	no
CINAHL	29. Clere F, Delorme-Morin C, George B, Navez M, Rioult B, Tiberghien-Chatelain F, et al. 5% Lidocaine Medicated Plaster in Elderly Patients with Postherpetic Neuralgia. Drugs Aging. 2011;28(9):693-702.	no	Title/Abstract	25.08.22	NMMN	no
CINAHL	30. Dequito AB, Mol PG, van Doormaal JE, Zaal RJ, van den Bemt PM, Haaijer-Ruskamp FM, et al. Preventable and non-preventable adverse drug events in hospitalized patients: a prospective chart review in the Netherlands. Drug Safety. 2011;34(11):1089-100.	no	Title/Abstract	25.08.22	NMMN	no
CINAHL	31. Glynn LG, Valderas JM, Healy P, Burke E, Newell J, Gillespie P, et al. The prevalence of multimorbidity in primary care and its effect on health care utilization and cost. Fam Pract. 2011;28(5):516-23.	no	Title/Abstract	25.08.22	NMMN	no
CINAHL	32. Hongsoo K, Helmer DA, Zhonglin Z, Boockvar K. Potentially Preventable Hospitalizations Among Older Adults With Diabetes. American Journal of Managed Care. 2011;17(11):e419-e26.	no	Title/Abstract	25.08.22	NMMN	no
CINAHL	33. Khanam MA, Streatfield PK, Kabir ZN, Qiu C, Cornelius C, Wahlin A, et al. Prevalence and patterns of multimorbidity among elderly people in rural Bangladesh: a cross-sectional study. J Health Popul Nutr. 2011;29(4):406-14.	no	no clustering	25.08.22	NMMN	no
CINAHL	34. Mathur R, Hull SA, Badrick E, Robson J, Mathur R, Hull SA, et al. Cardiovascular multimorbidity: the effect of ethnicity on prevalence and risk factor management. British Journal of General Practice. 2011;61(586):262-70.	no	Title/Abstract	25.08.22	NMMN	no
CINAHL	35. Ng C, Chatwood S, Young TK, Ng C, Chatwood S, Young TK. Arthritis in the Canadian Aboriginal population: north-south differences in prevalence and correlates. Prev Chronic Dis. 2011;8(1):A04-A.	no	Title/Abstract	25.08.22	NMMN	no
CINAHL	36. Skolasky RL, Green AF, Scharfstein D, Boult C, Reider L, Wegener ST, et al. Psychometric properties of the patient activation measure among multimorbid older adults. Health Serv Res. 2011;46(2):457-78.	no	Title/Abstract	25.08.22	NMMN	no
CINAHL	37. van den Bussche H, Koller D, Kolonko T, Hansen H, Wegscheider K, Glaeske G, et al. Which chronic diseases and disease combinations are specific to multimorbidity in the elderly? Results of a claims data based cross-sectional study in Germany. BMC Public Health. 2011;11(1):101-.	no	Title/Abstract	25.08.22	NMMN	no
CINAHL	38. Altiner A, SchÃ¤fer I, Mellert C, LÃ¶ffler C, Mortsiefer A, Ernst A, et al. Activating GENeral practitioners dialogue with patients on their Agenda (MultiCare AGENDA) study protocol for a cluster randomized controlled trial. BMC Family Practice. 2012;13(1):118-25.	no	Title/Abstract	25.08.22	NMMN	no
CINAHL	39. Anderson AL, Harris TB, Tylavsky FA, Perry SE, Houston DK, Lee JS, et al. Dietary patterns, insulin sensitivity and inflammation in older adults. Eur J Clin Nutr. 2012;66(1):18-24.	no	Title/Abstract	25.08.22	NMMN	no
CINAHL	40. Barnett K, Mercer SW, Norbury M, Watt G, Wyke S, Guthrie B, et al. Epidemiology of multimorbidity and implications for health care, research, and medical education: a cross-sectional study. Lancet. 2012;380(9836):37-43.	no	Title/Abstract	25.08.22	NMMN	no
CINAHL	41. Dattalo M, Giovannetti ER, Scharfstein D, Boult C, Wegener S, Wolff JL, et al. Who participates in chronic disease self-management (CDSM) programs? Differences between participants and nonparticipants in a population of multimorbid older adults. Med Care. 2012;50(12):1071-5.	no	Title/Abstract	25.08.22	NMMN	no
CINAHL	42. Dominick CH, Blyth FM, Nicholas MK, Dominick CH, Blyth FM, Nicholas MK. Unpacking the burden: understanding the relationships between chronic pain and comorbidity in the general population. Pain. 2012;153(2):293-304.	no	Title/Abstract	25.08.22	NMMN	no
CINAHL	43. Fortin M, Stewart M, Poitras ME, Almirall J, Maddocks H, Fortin M, et al. A systematic review of prevalence studies on multimorbidity: toward a more uniform methodology. Annals of Family Medicine. 2012;10(2):142-51.	no	Title/Abstract	25.08.22	NMMN	no
CINAHL	44. France EF, Wyke S, Gunn JM, Mair FS, McLean G, Mercer SW, et al. Multimorbidity in primary care: a systematic review of prospective cohort studies. British Journal of General Practice. 2012;62(597):297-307.	no	Title/Abstract	25.08.22	NMMN	no
CINAHL	45. Giovannetti ER, Wolff JL, Xue QL, Weiss CO, Leff B, Boult C, et al. Difficulty assisting with health care tasks among caregivers of multimorbid older adults. JGIM: Journal of General Internal Medicine. 2012;27(1):37-44.	no	Title/Abstract	25.08.22	NMMN	no
CINAHL	46. Gunn JM, Ayton DR, Densley K, Pallant JF, Chondros P, Herrman HE, et al. The association between chronic illness, multimorbidity and depressive symptoms in an Australian primary care cohort. Soc Psychiatry Psychiatr Epidemiol. 2012;47(2):175-84.	no	Title/Abstract	25.08.22	NMMN	no
CINAHL	47. Jani B, Bikker AP, Higgins M, Fitzpatrick B, Little P, Watt GC, et al. Patient centredness and the outcome of primary care consultations with patients with depression in areas of high and low socioeconomic deprivation. British Journal of General Practice. 2012;62(601):576-81.	no	Title/Abstract	25.08.22	NMMN	no
CINAHL	48. Rizza A, Kaplan V, Senn O, Rosemann T, Bhend H, Tandjung R. Age- and gender-related prevalence of multimorbidity in primary care: the swiss fire project. BMC Family Practice. 2012;13(1):113-21.	no	no clustering	25.08.22	NMMN	no
CINAHL	49. Schäfer I, Hansen H, Schön G, Höfels S, Altiner A, Dahlhaus A, et al. The influence of age, gender and socio-economic status on multimorbidity patterns in primary care. First results from the multicare cohort study. BMC Health Serv Res. 2012;12(1):89-.	no	Title/Abstract	25.08.22	NMMN	no
CINAHL	50. Tran V-T, Montori VM, Eton DT, Baruch D, Falissard B, Ravaud P. Development and description of measurement properties of an instrument to assess treatment burden among patients with multiple chronic conditions. BMC Med. 2012;10(1):68-.	no	Title/Abstract	25.08.22	NMMN	no
CINAHL	51. van Oostrom SH, Picavet HSJ, van Gelder BM, Lemmens LC, Hoeymans N, van Dijk CE, et al. Multimorbidity and comorbidity in the Dutch population - data from general practices. BMC Public Health. 2012;12(1):715-.	no	Title/Abstract	25.08.22	NMMN	no
CINAHL	52. Weiner BJ, Haynes-Maslow L, Kahwati LC, Kinsinger L, Campbell MK, Kinsinger LS. Implementing the MOVE! weight-management program in the Veterans Health Administration, 2007-2010: a qualitative study. Prev Chronic Dis. 2012;9:E16-E.	no	Title/Abstract	25.08.22	NMMN	no
CINAHL	53. Prevalence of doctor-diagnosed arthritis and arthritis-attributable activity limitation--United States, 2010-2012. MMWR: Morbidity & Mortality Weekly Report. 2013;62(44):869-73.	no	Title/Abstract	25.08.22	NMMN	no
CINAHL	54. Bleijenberg N, Ten Dam VH, Steunenberg B, Drubbel I, Numans ME, Wit NJ, et al. Exploring the expectations, needs and experiences of general practitioners and nurses towards a proactive and structured care programme for frail older patients: a mixed-methods study. Journal of Advanced Nursing (John Wiley & Sons, Inc). 2013;69(10):2262-73.	no	Title/Abstract	25.08.22	NMMN	no
CINAHL	55. de S Santos Machado V, Valadares ALR, Costa-Paiva LH, Osis MJ, Sousa MH, Pinto-Neto AM. Aging, obesity, and multimorbidity in women 50 years or older: a population-based study. Menopause (10723714). 2013;20(8):818-24.	no	Title/Abstract	25.08.22	NMMN	no
CINAHL	56. Ele-Ojo Ataguba J. Inequalities in multimorbidity in South Africa. Intern. 2013;12(1):64-72.	no	Title/Abstract	25.08.22	NMMN	no
CINAHL	57. Ghibelli S, Marengoni A, Djade C, Nobili A, Tettamanti M, Franchi C, et al. Prevention of Inappropriate Prescribing in Hospitalized Older Patients Using a Computerized Prescription Support System (INTERcheck). Drugs Aging. 2013;30(10):821-8.	no	Title/Abstract	25.08.22	NMMN	no
CINAHL	58. Jones R. Trends in elderly diagnoses: links with multi-morbidity. British Journal of Healthcare Management. 2013;19(11):553-8.	no	Title/Abstract	25.08.22	NMMN	no
CINAHL	59. Kuo RN, Mei-Shu L. The influence of socio-economic status and multimorbidity patterns on healthcare costs: a six-year follow-up under a universal healthcare system. Intern. 2013;12(1):69-79.	no	Title/Abstract	25.08.22	NMMN	no
CINAHL	60. Notz HJ, Hautumm B, Werdier D, Groves R, Odenthal KP, Notz HJ, et al. Trospiumchlorid als Einmalgabe bei überaktiver Blase: Ergebnisse einer multizentrischen Beobachtungsstudie. Der Urologe A. 2013;52(1):65-70.	no	Title/Abstract	25.08.22	NMMN	no
CINAHL	61. Reis-Santos Br, Gomes T, Macedo LR, Horta BL, Riley LW, Maciel EL. Prevalence and patterns of multimorbidity among tuberculosis patients in Brazil: a cross-sectional study. Intern. 2013;12(1):61-8.	no	Title/Abstract	25.08.22	NMMN	no
CINAHL	62. Toots A, Rosendahl E, Lundin-Olsson L, NordstrÃ¶m P, Gustafson Y, Littbrand Hk. Usual Gait Speed Independently Predicts Mortality in Very Old People: A Population-Based Study. J Am Med Dir Assoc. 2013;14(7):529.e1-6.	no	Title/Abstract	25.08.22	NMMN	no
CINAHL	63. Vanfleteren LEGW, Spruit MA, Groenen M, Gaffron S, van Empel VPM, Bruijnzeel PLB, et al. Clusters of comorbidities based on validated objective measurements and systemic inflammation in patients with chronic obstructive pulmonary disease. Am J Respir Crit Care Med. 2013;187(7):728-35.	no	Title/Abstract	25.08.22	NMMN	no
CINAHL	64. Violán C, Foguet-Boreu Q, Hermosilla-Pérez E, Valderas JM, Bolíbar B, Fàbregas-Escurriola M, et al. Comparison of the information provided by electronic health records data and a population health survey to estimate prevalence of selected health conditions and multimorbidity. BMC Public Health. 2013;13(1):251-.	no	dup	25.08.22	NMMN	no
CINAHL	65. Wei-Chen L, Ory MG. The Engagement in Physical Activity for Middle-Aged and Older Adults with Multiple Chronic Conditions: Findings from a Community Health Assessment. J Aging Res. 2013:1-8.	no	Title/Abstract	25.08.22	NMMN	no
CINAHL	66. Alonso-Morán E, Orueta JF, Esteban JIF, Axpe JMA, González MLM, Polanco NT, et al. The prevalence of diabetes-related complications and multimorbidity in the population with type 2 diabetes mellitus in the Basque Country. BMC Public Health. 2014;14(1):1059-.	no	Title/Abstract	25.08.22	NMMN	no
CINAHL	67. Galvin R, Moriarty F, Cousins G, Cahir C, Motterlini N, Bradley M, et al. Prevalence of potentially inappropriate prescribing and prescribing omissions in older Irish adults: findings from The Irish Longitu Dinal Study on Ageing study (TILDA). European Journal of Clinical Pharmacology. 2014;70(5):599-606.	no	Title/Abstract	25.08.22	NMMN	no
CINAHL	68. Gayo NP, Águila MdCP, Martín AM, Ribeiro A. The importance of using a nutritional risk analysis scale in patients admitted to continued care. EWMA Journal. 2014;14(2):27-31.	no	Title/Abstract	25.08.22	NMMN	no
CINAHL	69. Mavaddat N, Valderas JM, van der Linde R, Kay Tee K, Kinmonth AL. Association of self-rated health with multimorbidity, chronic disease and psychosocial factors in a large middle-aged and older cohort from general practice: a cross-sectional study. BMC Family Practice. 2014;15(1):185-95.	no	Title/Abstract	25.08.22	NMMN	no
CINAHL	70. MaziÃ¨re S, PÃ©pin J-L, Siyanko N, Bioteau C, Launois S, Tamisier R, et al. Usefulness of Oximetry for Sleep Apnea Screening in Frail Hospitalized Elderly. J Am Med Dir Assoc. 2014;15(6):447.e9-.e14.	no	Title/Abstract	25.08.22	NMMN	no
CINAHL	71. McLean G, Gunn J, Wyke S, Guthrie B, Watt GC, Blane DN, et al. The influence of socioeconomic deprivation on multimorbidity at different ages: a cross-sectional study. British Journal of General Practice. 2014;64(624):e440-7.	no	Title/Abstract	25.08.22	NMMN	no
CINAHL	72. Minerva. MINERVA. BMJ: British Medical Journal. 2014;349(7980):38-.	no	Title/Abstract	25.08.22	NMMN	no
CINAHL	73. Naci H, Soumerai SB, Ross-Degnan D, Zhang F, Briesacher BA, Gurwitz JH, et al. PRESCRIPTION DRUGS. Medication Affordability Gains Following Medicare Part D Are Eroding Among Elderly With Multiple Chronic Conditions. Health Aff (Millwood). 2014;33(8):1435-43.	no	Title/Abstract	25.08.22	NMMN	no
CINAHL	74. Ng JH, Bierman AS, Elliott MN, Wilson RL, Chengfei X, Hudson Scholle S. Beyond Black and White: Race/Ethnicity and Health Status Among Older Adults. American Journal of Managed Care. 2014;20(3):239-48.	no	Title/Abstract	25.08.22	NMMN	no
CINAHL	75. Payne R, Avery A, Duerden M, Saunders C, Simpson C, Abel G. Prevalence of polypharmacy in a Scottish primary care population. European Journal of Clinical Pharmacology. 2014;70(5):575-81.	no	Title/Abstract	25.08.22	NMMN	no
CINAHL	76. Ruel G, Shi Z, Zhen S, Zuo H, KrÃ¶ger E, Sirois C, et al. Association between nutrition and the evolution of multimorbidity: The importance of fruits and vegetables and whole grain products. Clin Nutr. 2014;33(3):513-20.	no	Title/Abstract	25.08.22	NMMN	no
CINAHL	77. Schäfer I, Kaduszkiewicz H, Wagner H-O, Schön G, Scherer M, van den Bussche H. Reducing complexity: a visualisation of multimorbidity by combining disease clusters and triads. BMC Public Health. 2014;14(1):1-14.	no	No Specific Clusters Listed	25.08.22	NMMN	no
CINAHL	78. Smith P, Chen C, Mustard C, Bielecky A, Beaton D, Ibrahim S. Examining the relationship between chronic conditions, multi-morbidity and labour market participation in Canada: 2000–2005. Ageing Soc. 2014;34(10):1730-48.	no	Title/Abstract	25.08.22	NMMN	no
CINAHL	79. Ubalde-Lopez M, Gimeno D, Delclos G, Calvo-Bonacho E, Benavides FG. 0012A holistic approach to calculating a multimorbidity score: the usefulness of multi-correspondence analysis. Occupational & Environmental Medicine. 2014;71:A1-A.	no	Wrong study design	25.08.22	NMMN	no
CINAHL	80. Violán C, Foguet-Boreu Q, Roso-Llorach A, Rodriguez-Blanco T, Pons-Vigués M, Pujol-Ribera E, et al. Burden of multimorbidity, socioeconomic status and use of health services across stages of life in urban areas: a cross-sectional study. BMC Public Health. 2014;14(1):530-.	no	Title/Abstract	25.08.22	NMMN	no
CINAHL	81. Wang HH, Wang JJ, Wong SY, Wong MC, Li FJ, Wang PX, et al. Epidemiology of multimorbidity in China and implications for the healthcare system: cross-sectional survey among 162,464 community household residents in southern China. BMC Med. 2014;12(1):188-.	no	Title/Abstract	25.08.22	NMMN	no
CINAHL	82. Aguiar LB, Baccaro LF, de Souza Santos Machado V, Pinto-Neto AM, Costa-Paiva L, Pinto-Neto AM. Disability and multimorbidity in women older than 50 years: a population-based household survey. Menopause (10723714). 2015;22(6):660-6.	no	Title/Abstract	25.08.22	NMMN	no
CINAHL	83. Arokiasamy P, Uttamacharya U, Jain K, Biritwum RB, Yawson AE, Wu F, et al. The impact of multimorbidity on adult physical and mental health in low- and middle-income countries: what does the study on global ageing and adult health (SAGE) reveal? BMC Med. 2015;13(1):178-.	no	Title/Abstract	25.08.22	NMMN	no
CINAHL	84. Bardehle D. Subjektive Gesundheit und Krankheitslast von Senioren : Eine Übersicht aus amtlichen Statistiken und Gesundheitsberichten. Der Urologe A. 2015;54(12):1717-24.	no	Title/Abstract	25.08.22	NMMN	no
CINAHL	85. Cesari M, Vellas B, Hsu F-C, Newman AB, Doss H, King AC, et al. A physical activity intervention to treat the frailty syndrome in older persons-results from the LIFE-P study. Journals of Gerontology Series A: Biological Sciences & Medical Sciences. 2015;70(2):216-22.	no	Title/Abstract	25.08.22	NMMN	no
CINAHL	86. Di Angelantonio E, Kaptoge S, Wormser D, Willeit P, Butterworth AS, Bansal N, et al. Association of Cardiometabolic Multimorbidity With Mortality. JAMA: Journal of the American Medical Association. 2015;314(1):52-60.	no	Title/Abstract	25.08.22	NMMN	no
CINAHL	87. Diaz E, Kumar BN, Gimeno‐Feliu LA, Calderón‐Larrañaga A, Poblador‐Pou B, Prados‐Torres A. Multimorbidity among registered immigrants in Norway: the role of reason for migration and length of stay. Trop Med Int Health. 2015;20(12):1805-14.	no	Title/Abstract	25.08.22	NMMN	no
CINAHL	88. Egede LE, Gebregziabher M, Yumin Z, Dismuke CE, Walker RJ, Hunt KJ, et al. Differential Impact of Mental Health Multimorbidity on Healthcare Costs in Diabetes. American Journal of Managed Care. 2015;21(8):535-44.	no	Title/Abstract	25.08.22	NMMN	no
CINAHL	89. Gould L, Abadir P, Brem H, Carter M, Conner-Kerr T, Davidson J, et al. Chronic wound repair and healing in older adults: Current status and future research. Wound Repair & Regeneration. 2015;23(1):1-13.	no	Title/Abstract	25.08.22	NMMN	no
CINAHL	90. Gray R. Transforming nurse training to address multi-morbidity: the missed opportunity of the shape of caring review. Journal of Psychiatric & Mental Health Nursing (John Wiley & Sons, Inc). 2015;22(9):653-4.	no	Title/Abstract	25.08.22	NMMN	no
CINAHL	91. Gunn J. Designing care for people with mixed mental and physical multimorbidity. BMJ: British Medical Journal. 2015;350(7996):h712-h.	no	Title/Abstract	25.08.22	NMMN	no
CINAHL	92. Jean W, Zheng Z, Jason L, Piu C, Woo J, Zheng Z, et al. Prevalence of frailty and contributory factors in three Chinese populations with different socioeconomic and healthcare characteristics. BMC geriatr. 2015;15:1-11.	no	Title/Abstract	25.08.22	NMMN	no
CINAHL	93. Kim MT, Kim KB, Han H-R, Huh B, Nguyen T, Lee HB. Prevalence and Predictors of Depression in Korean American Elderly: Findings from the Memory and Aging Study of Koreans (MASK). American Journal of Geriatric Psychiatry. 2015;23(7):671-83.	no	Title/Abstract	25.08.22	NMMN	no
CINAHL	94. Liddy C, Hogg W, Singh J, Taljaard M, Russell G, Armstrong CD, et al. A real-world stepped wedge cluster randomized trial of practice facilitation to improve cardiovascular care. Implement Sci. 2015;10(1):1-11.	no	Title/Abstract	25.08.22	NMMN	no
CINAHL	95. Mapelli de Paiva M, Mara dos Santos Tavares D. Physical and psychological violence against the elderly: prevalence and associated factors. Rev Bras Enferm. 2015;68(6):727-33.	no	Title/Abstract	25.08.22	NMMN	no
CINAHL	96. Markle GL, Attell BK, Treiber LA. Dual, Yet Dueling Illnesses. Qual Health Res. 2015;25(9):1271-82.	no	Title/Abstract	25.08.22	NMMN	no
CINAHL	97. McLean G, Guthrie B, Mercer SW, Watt GCM, Watt GC. General practice funding underpins the persistence of the inverse care law: cross-sectional study in Scotland. British Journal of General Practice. 2015;65(641):e799-e805.	no	Title/Abstract	25.08.22	NMMN	no
CINAHL	98. Mwangi J, Kulane A, Le Van H. Chronic diseases among the elderly in a rural Vietnam: prevalence, associated socio-demographic factors and healthcare expenditures. Intern. 2015;14:1-8.	no	Title/Abstract	25.08.22	NMMN	no
CINAHL	99. Nishtala PS, Salahudeen MS. Temporal Trends in Polypharmacy and Hyperpolypharmacy in Older New Zealanders over a 9-Year Period: 2005–2013. Gerontology. 2015;61(3):195-202.	no	Title/Abstract	25.08.22	NMMN	no
CINAHL	100. O'Dwyer M, Mestrovic A, Henman M, Meštrović A. Pharmacists' medicines-related interventions for people with intellectual disabilities: a narrative review. Int J Clin Pharm. 2015;37(4):566-78.	no	Title/Abstract	25.08.22	NMMN	no
CINAHL	101. Pereira Nunes B, Thumé E, Augusto Facchini L, Nunes BP, Facchini LA. Multimorbidity in older adults: magnitude and challenges for the Brazilian health system. BMC Public Health. 2015;15(1):1-11.	no	Title/Abstract	25.08.22	NMMN	no
CINAHL	102. Sarkar C, Dodhia H, Crompton J, Schofield P, White P, Millett C, et al. Hypertension: a cross-sectional study of the role of multimorbidity in blood pressure control. BMC Family Practice. 2015;16(1):1-6.	no	Title/Abstract	25.08.22	NMMN	no
CINAHL	103. Shu J, Shiao-Pei W. Transcatheter Aortic Valve Implantation: An Introduction and Patient Care. Journal of Nursing. 2015;62(3):78-82.	no	Title/Abstract	25.08.22	NMMN	no
CINAHL	104. Shu-Ju L, Shiao-Pei W. Transcatheter Aortic Valve Implantation: An Introduction and Patient Care. Journal of Nursing. 2015;62:78-82.	no	Title/Abstract	25.08.22	NMMN	no
CINAHL	105. Zhong W, Finnie DM, Shah ND, Wagie AE, St. Sauver JL, Jacobson DJ, et al. Effect of Multiple Chronic Diseases on Health Care Expenditures in Childhood. J. 2015;6(1):2-9.	no	Title/Abstract	25.08.22	NMMN	no
CINAHL	106. Implementation of integrated care at a German geriatric hospital: a case study. 2016. Ubiquity Press, Available from: https://search.ebscohost.com/login.aspx?direct=true&AuthType=ip,athens,cookie,url,uid&db=cin20&AN=120725093&site=ehost-live.	no	Title/Abstract	25.08.22	NMMN	no
CINAHL	107. Austad B, Hetlevik I, Prytz Mjølstad B, Helvik A-S. Applying clinical guidelines in general practice: a qualitative study of potential complications. BMC Family Practice. 2016;17:1-8.	no	Title/Abstract	25.08.22	NMMN	no
CINAHL	108. Barbaglia G, Carrión C, Robles N, Domingo L, Albi N, Espaulella J, et al. Understanding first to improve later: integrated care initiatives for older people living at home in Europe (SUSTAIN Project) - Baseline assessments of two experiences from Catalonia. International Journal of Integrated Care (IJIC). 2016;16(6):1-3.	no	Title/Abstract	25.08.22	NMMN	no
CINAHL	109. Bobo WV, Yawn BP, St. Sauver JL, Grossardt BR, Boyd CM, Rocca WA. Prevalence of Combined Somatic and Mental Health Multimorbidity: Patterns by Age, Sex, and Race/Ethnicity. Journals of Gerontology Series A: Biological Sciences & Medical Sciences. 2016;71(11):1483-91.	no	Title/Abstract	25.08.22	NMMN	no
CINAHL	110. Bock J-O, König H-H, Brenner H, Haefeli WE, Quinzler R, Matschinger H, et al. Associations of frailty with health care costs--results of the ESTHER cohort study. BMC Health Serv Res. 2016;16:1-11.	no	Title/Abstract	25.08.22	NMMN	no
CINAHL	111. Bolano M, Ahalt C, Ritchie C, Stijacic‐Cenzer I, Williams B. Detained and Distressed: Persistent Distressing Symptoms in a Population of Older Jail Inmates. J Am Geriatr Soc. 2016;64(11):2349-55.	no	Title/Abstract	25.08.22	NMMN	no
CINAHL	112. Brunet NM, Panicot oE, Sánchez DS, Novellas JA, Bonada NS, Coromina AT, et al. A Patient-Centered Prescription Model assessing the appropriateness of chronic drug therapy in older patients. International Journal of Integrated Care (IJIC). 2016;16(6):1-4.	no	Title/Abstract	25.08.22	NMMN	no
CINAHL	113. Canoui‐Poitrine F, Reinald N, Laurent M, Guery E, Caillet P, David JP, et al. Geriatric assessment findings independently associated with clinical depression in 1092 older patients with cancer: the ELCAPA Cohort Study. Psychooncology. 2016;25(1):104-11.	no	Title/Abstract	25.08.22	NMMN	no
CINAHL	114. Chan D, Zhang X, Fung H, Hagger M. Affect, Affective Variability, and Physical Health: Results from a Population-Based Investigation in China. Int J Behav Med. 2016;23(4):438-46.	no	Title/Abstract	25.08.22	NMMN	no
CINAHL	115. Cooper J, Moriarty F, Ryan C, Smith S, Bennett K, Fahey T, et al. Potentially inappropriate prescribing in two populations with differing socio-economic profiles: a cross-sectional database study using the PROMPT criteria. European Journal of Clinical Pharmacology. 2016;72(5):583-91.	no	Title/Abstract	25.08.22	NMMN	no
CINAHL	116. Cumming S, Barrie J, Andrew M. Anticipatory Care Planning in Scotland. International Journal of Integrated Care (IJIC). 2016;16(6):1-2.	no	Title/Abstract	25.08.22	NMMN	no
CINAHL	117. de Bruin SR, Nijpels G, Baan C. SUSTAIN: the overall design of a European project on integrated care for older people. International Journal of Integrated Care (IJIC). 2016;16(6):1-2.	no	Title/Abstract	25.08.22	NMMN	no
CINAHL	118. de Carvalho Yokota RT, Van der Heyden J, Nusselder WJ, Robine J-M, Tafforeau J, Deboosere P, et al. Impact of Chronic Conditions and Multimorbidity on the Disability Burden in the Older Population in Belgium. Journals of Gerontology Series A: Biological Sciences & Medical Sciences. 2016;71(7):903-9.	no	Title/Abstract	25.08.22	NMMN	no
CINAHL	119. de Souza-Talarico JN, de Carvalho AP, Brucki SMD, Nitrini R, de. L. Ferretti-Rebustini RE, Ferretti-Rebustini REdL. Dementia and Cognitive Impairment Prevalence and Associated Factors in Indigenous Populations: A Systematic Review. Alzheimer Dis Assoc Disord. 2016;30(3):281-7.	no	Title/Abstract	25.08.22	NMMN	no
CINAHL	120. Drummond MB, Kunisaki KM, Laurence H, Huang L. Obstructive Lung Diseases in HIV: A Clinical Review and Identification of Key Future Research Needs. Semin. 2016;37(2):277-88.	no	Title/Abstract	25.08.22	NMMN	no
CINAHL	121. Fernandes RdCP, da Silva Pataro SM, de Carvalho RB, Burdorf A, de Cássia Pereira Fernandes R, Pataro SMS. The concurrence of musculoskeletal pain and associated work-related factors: a cross sectional study. BMC Public Health. 2016;16(1):1-9.	no	Title/Abstract	25.08.22	NMMN	no
CINAHL	122. Finney Rutten L, Hesse B, St. Sauver J, Wilson P, Chawla N, Hartigan D, et al. Health Self-Efficacy Among Populations with Multiple Chronic Conditions: the Value of Patient-Centered Communication. Adv Ther. 2016;33(8):1440-51.	no	Title/Abstract	25.08.22	NMMN	no
CINAHL	123. Franchi C, Ardoino I, Rossio R, Nobili A, Biganzoli E, Marengoni A, et al. Prevalence and Risk Factors Associated with Use of QT-Prolonging Drugs in Hospitalized Older People. Drugs Aging. 2016;33(1):53-61.	no	Title/Abstract	25.08.22	NMMN	no
CINAHL	124. Frederick N, Kenney L, Vrooman L, Recklitis C, Frederick NN, Recklitis CJ. Fatigue in adolescent and adult survivors of non-CNS childhood cancer: a report from project REACH. Support Care Cancer. 2016;24(9):3951-9.	no	Title/Abstract	25.08.22	NMMN	no
CINAHL	125. Friedl A, Schwarzer R, Schneeweiss J, Brössner C. Urologische Aspekte bei Patienten mit Leberzirrhose. Der Urologe A. 2016;55(1):63-7.	no	Title/Abstract	25.08.22	NMMN	no
CINAHL	126. Garin N, Koyanagi A, Chatterji S, Tyrovolas S, Olaya B, Leonardi M, et al. Global Multimorbidity Patterns: A Cross-Sectional, Population-Based, Multi-Country Study. Journals of Gerontology Series A: Biological Sciences & Medical Sciences. 2016;71(2):205-14.	Yes	WC	25.08.22	NMMN	no
CINAHL	127. González‐Bueno J, Calvo‐Cidoncha E, López‐Sandomingo L, Taboada‐López RJ, Albiñana‐Pérez MS. Prevalence and appropriateness of procedures for altering oral dosage forms in a cohort of elderly institutionalized patients. Geriatr Gerontol Int. 2016;16(3):400-1.	no	Title/Abstract	25.08.22	NMMN	no
CINAHL	128. Green AR, Leff B, Yongfei W, Spatz ES, Masoudi FA, Peterson PN, et al. Geriatric Conditions in Patients Undergoing Defibrillator Implantation for Prevention of Sudden Cardiac Death: Prevalence and Impact on Mortality. Circulation: Cardiovascular Quality & Outcomes. 2016;9(1):23-30.	no	Title/Abstract	25.08.22	NMMN	no
CINAHL	129. Hopman P, Schellevis F, Rijken M, Schellevis FG. Health-related needs of people with multiple chronic diseases: differences and underlying factors. Qual Life Res. 2016;25(3):651-60.	no	Title/Abstract	25.08.22	NMMN	no
CINAHL	130. Jing L, Brock J, Jack B, Mittman B, Naylor M, Sorra J, et al. Project ACHIEVE - using implementation research to guide the evaluation of transitional care effectiveness. BMC Health Serv Res. 2016;16:1-9.	no	Title/Abstract	25.08.22	NMMN	no
CINAHL	131. Kenzik K, Kent E, Martin M, Bhatia S, Pisu M, Kenzik KM, et al. Chronic condition clusters and functional impairment in older cancer survivors: a population-based study. J. 2016;10(6):1096-103.	no	Title/Abstract	25.08.22	NMMN	no
CINAHL	132. Köberlein-Neu J, Mennemann H, Hamacher S, Waltering I, Jaehde U, Schaffert C, et al. Interprofessionelles Medikationsmanagement bei multimorbiden Patienten. Deutsches Aerzteblatt International. 2016;113(44):741-8.	no	Title/Abstract	25.08.22	NMMN	no
CINAHL	133. Lechner S, Herzog W, Boehlen F, Maatouk I, Saum K-U, Brenner H, et al. Control preferences in treatment decisions among older adults - Results of a large population-based study. J Psychosom Res. 2016;86:28-33.	no	Title/Abstract	25.08.22	NMMN	no
CINAHL	134. Linnet K, Gudmundsson LS, Birgisdottir FG, Sigurdsson EL, Johannsson M, Tomasdottir MO, et al. Department of Health Economics and Health Services Research, University Medical Center Hamburg-Eppendorf, Hamburg, Germany. BMC Family Practice. 2016;17:1-10.	no	Title/Abstract	25.08.22	NMMN	no
CINAHL	135. Marx R, Philips H, Bassenge D, Nosper M, Röhrig B, Linck-Eleftheriadis S, et al. Verlauf der Rehabilitation bei kardiologischen Patienten in Abhängigkeit vom Selbstversorgungsgrad bei Aufnahme. Rehabilitation. 2016;55(1):34-9.	no	Title/Abstract	25.08.22	NMMN	no
CINAHL	136. McGrail K, Lavergne R, Lewis S. The chronic disease explosion. BMJ: British Medical Journal. 2016;353(8051):i1312-2.	no	Title/Abstract	25.08.22	NMMN	no
CINAHL	137. Minsoo J. Challenges of Multimorbidities in the Era of an Aging Population. Health Care Manag (Frederick). 2016;35(2):134-43.	no	Title/Abstract	25.08.22	NMMN	no
CINAHL	138. Nahm E-S, Sagherian K, Shijun ZHU. Use of Patient Portals in Older Adults: A Comparison of Three Samples. Stud Health Technol Inform. 2016;225:354-8.	no	Title/Abstract	25.08.22	NMMN	no
CINAHL	139. Nunes B, Camargo-Figuera F, Guttier M, Oliveira P, Munhoz T, Matijasevich A, et al. Multimorbidity in adults from a southern Brazilian city: occurrence and patterns. International Journal of Public Health (Springer Nature). 2016;61(9):1013-20.	no	dup	25.08.22	NMMN	no
CINAHL	140. Pati S, Hussain MA, Swain S, Salisbury C, Metsemakers JFM, Knottnerus JA, et al. Development and Validation of a Questionnaire to Assess Multimorbidity in Primary Care: An Indian Experience. Biomed Res Int. 2016;2016:1-9.	no	Title/Abstract	25.08.22	NMMN	no
CINAHL	141. Picco L, Achilla E, Abdin E, Siow Ann C, Vaingankar JA, McCrone P, et al. Economic burden of multimorbidity among older adults: impact on healthcare and societal costs. BMC Health Serv Res. 2016;16:1-12.	no	Title/Abstract	25.08.22	NMMN	no
CINAHL	142. Ribeiro Valadares AL, Lui-Filho JF, Costa-Paiva L, Pinto-Neto AM, Valadares ALR. Middle-aged female sexual dysfunction and multimorbidity: a population-based study. Menopause (10723714). 2016;23(3):304-10.	no	Title/Abstract	25.08.22	NMMN	no
CINAHL	143. Riddering AT. Visual impairment and factors associated with difficulties with daily tasks. Visual impairment & factors associated with difficulties with daily tasks. 2016:1-.	no	Title/Abstract	25.08.22	NMMN	no
CINAHL	144. Souza Lopes C, Hellwig N, de Azevedo e. Silva G, Rossi Menezes P. Inequities in access to depression treatment: results of the Brazilian National Health Survey -- PNS. Intern. 2016;15:1-8.	no	Title/Abstract	25.08.22	NMMN	no
CINAHL	145. Stran KA, Knol LL, Severt K, Lawrence JC. College Students' Intentions to Use Calorie Information on a Restaurant Menu: Application of the Theory of Planned Behavior. American Journal of Health Education. 2016;47(4):215-23.	no	Title/Abstract	25.08.22	NMMN	no
CINAHL	146. Tiozzo SN, Gallina P, Avossa F, Alba N, Schievano E, Guerra LM, et al. Assessment of patient's and health professional's experience of integrated care: preliminary results from a pilot survey in Veneto Region-Italy. International Journal of Integrated Care (IJIC). 2016;16(6):1-3.	no	Title/Abstract	25.08.22	NMMN	no
CINAHL	147. Violán C, Bejarano-Rivera N, Foguet-Boreu Q, Llorach AR, Pons-Vigués M, Mateo MM, et al. The burden of cardiovascular morbidity in a European Mediterranean population with multimorbidity: a cross-sectional study. BMC Family Practice. 2016;17:1-12.	no	Title/Abstract	25.08.22	NMMN	no
CINAHL	148. Wang S, Li B, Ungvari G, Ng C, Chiu H, Kou C, et al. Poor mental health status and its associations with demographic characteristics and chronic diseases in Chinese elderly. Soc Psychiatry Psychiatr Epidemiol. 2016;51(10):1449-55.	no	Title/Abstract	25.08.22	NMMN	no
CINAHL	149. Ward BW, Black LI. State and Regional Prevalence of Diagnosed Multiple Chronic Conditions Among Adults Aged ≥18 Years - United States, 2014. MMWR: Morbidity & Mortality Weekly Report. 2016;65(29):735-8.	no	Title/Abstract	25.08.22	NMMN	no
CINAHL	150. Ware Jr JE, Gandek B, Guyer R, Deng N, Ware JE, Jr. Standardizing disease-specific quality of life measures across multiple chronic conditions: development and initial evaluation of the QOL Disease Impact Scale (QDIS®). Health Qual Life Outcomes. 2016;14:1-16.	no	Title/Abstract	25.08.22	NMMN	no
CINAHL	151. Wei-Ju L, Liang-Kung C, Li-Ning P, Shu-Ti C, Pesus C, Lee W-J, et al. Personal mastery attenuates the adverse effect of frailty on declines in physical function of older people: A 6-year population-based cohort study. Medicine (Baltimore). 2016;95(34):1-7.	no	Title/Abstract	25.08.22	NMMN	no
CINAHL	152. Weng Yee C, Choi EPH, Wan EYF, Lam CLK, Chin WY. Health-related quality of life mediates associations between multi-morbidity and depressive symptoms in Chinese primary care patients. Fam Pract. 2016;33(1):61-8.	no	Title/Abstract	25.08.22	NMMN	no
CINAHL	153. White ES, Gray DP, Langley P, Evans PH, Pereira Gray D. Fifty years of longitudinal continuity in general practice: a retrospective observational study. Fam Pract. 2016;33(2):148-53.	no	Title/Abstract	25.08.22	NMMN	no
CINAHL	154. Williams A, Sethi B, Duggleby W, Ploeg J, Markle-Reid M, Peacock S, et al. A Canadian qualitative study exploring the diversity of the experience of family caregivers of older adults with multiple chronic conditions using a social location perspective. Intern. 2016;15:1-16.	no	Title/Abstract	25.08.22	NMMN	no
CINAHL	155. Zschucke E, Hessel A, Lippke S. Befristete Erwerbsminderungsrente aus Sicht der Betroffenen: subjektiver Gesundheitszustand, Rehabilitationserfahrungen und Pläne zur Rückkehr ins Erwerbsleben. Rehabilitation. 2016;55(4):223-9.	no	Title/Abstract	25.08.22	NMMN	no
CINAHL	156. Adaji EE, Myles PR, Ahankari AS. An Investigation to Identify Potential Risk Factors Associated with Common Chronic Diseases Among the Older Population in India. Indian J. 2017;42(1):46-52.	no	Title/Abstract	25.08.22	NMMN	no
CINAHL	157. Armenteros‐Yeguas V, Gárate‐Echenique L, Tomás‐López MA, Cristóbal‐Domínguez E, Moreno‐de Gusmão B, Miranda‐Serrano E, et al. Prevalence of difficult venous access and associated risk factors in highly complex hospitalised patients. Journal of Clinical Nursing (John Wiley & Sons, Inc). 2017;26(23-24):4267-75.	no	Title/Abstract	25.08.22	NMMN	no
CINAHL	158. Bagshaw S, Darmon M, Ostermann M, Finkelstein F, Wald R, Tolwani A, et al. Current state of the art for renal replacement therapy in critically ill patients with acute kidney injury. Intensive Care Med. 2017;43(6):841-54.	no	Title/Abstract	25.08.22	NMMN	no
CINAHL	159. Berry JG, Wilson KM, Dumas H, Simpser E, O'Brien J, Whitford K, et al. Use of Post-Acute Facility Care in Children Hospitalized With Acute Respiratory Illness. Journal of Hospital Medicine. 2017;12(8):626-31.	no	Title/Abstract	25.08.22	NMMN	no
CINAHL	160. Bertolotti M, Franchi C, Rocchi M, Miceli A, Libbra M, Nobili A, et al. Prevalence and Determinants of the Use of Lipid-Lowering Agents in a Population of Older Hospitalized Patients: the Findings from the REPOSI (REgistro POliterapie Società Italiana di Medicina Interna) Study. Drugs Aging. 2017;34(4):311-9.	no	Title/Abstract	25.08.22	NMMN	no
CINAHL	161. Dattalo M, DuGoff E, Ronk K, Kennelty K, Gilmore‐Bykovskyi A, Kind AJ. Apples and Oranges: Four Definitions of Multiple Chronic Conditions and their Relationship to 30-Day Hospital Readmission. J Am Geriatr Soc. 2017;65(4):712-20.	no	Title/Abstract	25.08.22	NMMN	no
CINAHL	162. De Ridder R, Bourgeois J, Van den Bogaert S, Van der Brempt I. Implementing integrated Care in Belgium: a nationwide mobilization. International Journal of Integrated Care (IJIC). 2017;17:1-2.	no	Title/Abstract	25.08.22	NMMN	no
CINAHL	163. Dunlay SM, Roger VL, Redfield MM, Roger VL. Epidemiology of heart failure with preserved ejection fraction. Nat Rev Cardiol. 2017;14(10):591-602.	no	Title/Abstract	25.08.22	NMMN	no
CINAHL	164. Eton D, Yost K, Lai J-s, Ridgeway J, Egginton J, Rosedahl J, et al. Development and validation of the Patient Experience with Treatment and Self-management (PETS): a patient-reported measure of treatment burden. Qual Life Res. 2017;26(2):489-503.	no	Title/Abstract	25.08.22	NMMN	no
CINAHL	165. Fong Yeong Woo B, Xin Yu Lee J, Wai San Tam W, Woo BFY, Lee JXY, Tam WWS. The impact of the advanced practice nursing role on quality of care, clinical outcomes, patient satisfaction, and cost in the emergency and critical care settings: a systematic review. Human Resources for Health. 2017;15:1-22.	no	Title/Abstract	25.08.22	NMMN	no
CINAHL	166. Guy Jr GP, Yabroff KR, Ekwueme DU, Sun Hee R, Rui L, Richardson LC, et al. Economic Burden of Chronic Conditions Among Survivors of Cancer in the United States. J Clin Oncol. 2017;35(18):2053-61.	no	Title/Abstract	25.08.22	NMMN	no
CINAHL	167. Hameleers N, Elissen A, Kroese M, Ruwaard D. Identifying the target population for a people-centered, integrated chronic care program: a needs-based approach. International Journal of Integrated Care (IJIC). 2017;17:1-2.	no	Title/Abstract	25.08.22	NMMN	no
CINAHL	168. Hongsoo K, Yeon-Hwan P, Young-il J, Hyoungshim C, Seyune L, Gi-Soo K, et al. Evaluation of a technology-enhanced integrated care model for frail older persons: protocol of the SPEC study, a stepped-wedge cluster randomized trial in nursing homes. BMC geriatr. 2017;17:1-14.	no	Title/Abstract	25.08.22	NMMN	no
CINAHL	169. JooYeon S, BoYoul C, Shinah K, HyeYoung L, DongHoon O, Seo J, et al. The relationship between multiple chronic diseases and depressive symptoms among middle-aged and elderly populations: results of a 2009 korean community health survey of 156,747 participants. BMC Public Health. 2017:1-10.	no	Title/Abstract	25.08.22	NMMN	no
CINAHL	170. Juul-Larsen H, Petersen J, Sivertsen D, Andersen O. Prevalence and overlap of Disease Management Program diseases in older hospitalized patients. Eur. 2017;14(3):283-93.	no	Title/Abstract	25.08.22	NMMN	no
CINAHL	171. Koroukian SM, Schiltz NK, Warner DF, Stange KC, Smyth KA. DPP4 Inhibitors Can Be a Drug of Choice for Type 3 Diabetes: A Mini Review. Am J Alzheimers Dis Other Demen. 2017;32(7):444-17.	no	Title/Abstract	25.08.22	NMMN	no
CINAHL	172. Kovačević M, Vezmar Kovačević S, Miljković B, Radovanović S, Stevanović P, Kovačević M, et al. The prevalence and preventability of potentially relevant drug-drug interactions in patients admitted for cardiovascular diseases: A cross-sectional study. Int J Clin Pract. 2017;71(10):n/a-N.PAG.	no	Title/Abstract	25.08.22	NMMN	no
CINAHL	173. Kunna R, San Sebastian M, Williams JS. Measurement and decomposition of socioeconomic inequality in single and multimorbidity in older adults in China and Ghana: results from the WHO study on global AGEing and adult health (SAGE). Intern. 2017;16:1-17.	no	Title/Abstract	25.08.22	NMMN	no
CINAHL	174. Mair FS, Gallacher KI. Multimorbidity: what next? British Journal of General Practice. 2017;67(659):248-9.	no	Title/Abstract	25.08.22	NMMN	no
CINAHL	175. Mamas MA, Rao SV. Editorial: Navigating the rough seas of anemia; caught between the devil and the deep blue sea. Journal of Interventional Cardiology. 2017;30(5):500-1.	no	Title/Abstract	25.08.22	NMMN	no
CINAHL	176. Merino M, Marqués ML, Egurbide M, Rodríguez I, Fullaondo A, Giné A, et al. Development of a New Integrated Care Organizational Model for Patients with Complex Needs in The Basque Country. International Journal of Integrated Care (IJIC). 2017;17:1-3.	no	Title/Abstract	25.08.22	NMMN	no
CINAHL	177. Nozza S, Malagoli A, Maia L, Calcagno A, Focà E, De Socio G, et al. Antiretroviral therapy in geriatric HIV patients: the GEPPO cohort study. Journal of Antimicrobial Chemotherapy (JAC). 2017;72(10):2879-86.	no	Title/Abstract	25.08.22	NMMN	no
CINAHL	178. Olaya B, Moneta M, Caballero FF, Tyrovolas S, Bayes I, Ayuso-Mateos J, et al. Latent class analysis of multimorbidity patterns and associated outcomes in Spanish older adults: a prospective cohort study. BMC geriatr. 2017;17(1):1-10.	no	dup	25.08.22	NMMN	no
CINAHL	179. Puth M-T, Weckbecker K, Schmid M, Münster E. Prevalence of multimorbidity in Germany: impact of age and educational level in a cross-sectional study on 19,294 adults. BMC Public Health. 2017;17:1-7.	no	Title/Abstract	25.08.22	NMMN	no
CINAHL	180. Rijken M, van der Heide I. Getting to know the needs of people with multimorbidity better: implications for new models of care. International Journal of Integrated Care (IJIC). 2017;17:1-2.	no	Title/Abstract	25.08.22	NMMN	no
CINAHL	181. Samper-Ternent R, Reyes-Ortiz C, Ottenbacher K, Cano C. Frailty and sarcopenia in Bogotá: results from the SABE Bogotá Study. Aging Clin Exp Res. 2017;29(2):265-72.	no	Title/Abstract	25.08.22	NMMN	no
CINAHL	182. Sánchez-Fidalgo S, Guzmán-Ramos M, Galván-Banqueri M, Bernabeu-Wittel M, Santos-Ramos B, Sánchez-Fidalgo S, et al. Prevalence of drug interactions in elderly patients with multimorbidity in primary care. Int J Clin Pharm. 2017;39(2):343-53.	no	Title/Abstract	25.08.22	NMMN	no
CINAHL	183. Scheffers-Barnhoorn MN, van Haastregt JCM, Schols JMGA, Kempen GIJM, van Balen R, Visschedijk JHM, et al. A multi-component cognitive behavioural intervention for the treatment of fear of falling after hip fracture (FIT-HIP): protocol of a randomised controlled trial. BMC geriatr. 2017;17:1-13.	no	Title/Abstract	25.08.22	NMMN	no
CINAHL	184. Simões D, Araújo FA, Severo M, Monjardino T, Cruz I, Carmona L, et al. Patterns and Consequences of Multimorbidity in the General Population: There is No Chronic Disease Management Without Rheumatic Disease Management. Arthritis Care Res (Hoboken). 2017;69(1):12-20.	yes	x	25.08.22	NMMN	no
CINAHL	185. Smith SS. NCHS Dataline. Public Health Rep. 2017;132(4):524-5.	no	Title/Abstract	25.08.22	NMMN	no
CINAHL	186. Staimez LR, Wei MY, Kim M, Venkat Narayan KM, Saydah SH. Multimorbidity of four cardiometabolic and chronic pulmonary disease groups: prevalence and attributable fraction in US adults, 2007-2012. J. 2017;7(1):22-32.	no	Title/Abstract	25.08.22	NMMN	no
CINAHL	187. Stohler C. Multiple Chronic Conditions on the Increase. Journal of Oral & Facial Pain & Headache. 2017;31(2):113-.	no	Title/Abstract	25.08.22	NMMN	no
CINAHL	188. Strydom S, Mannie C. Targeting emerging risk individuals for care management interventions. International Journal of Integrated Care (IJIC). 2017;17:1-2.	no	Title/Abstract	25.08.22	NMMN	no
CINAHL	189. Sue-Anne T, Thomas W, Johnny C, Amanda C, Shermin T, Wong T, et al. Delivering Person-Centric, Seamless Care through the Patient Appointment Consolidation (PAC) Programme. International Journal of Integrated Care (IJIC). 2017;17:1-2.	no	Title/Abstract	25.08.22	NMMN	no
CINAHL	190. Taylor CJ, Harrison C, Britt H, Miller G, Hobbs FDR. Heart failure and multimorbidity in Australian general practice. J. 2017;7(1):44-9.	no	Title/Abstract	25.08.22	NMMN	no
CINAHL	191. Tisminetzky M, Bayliss EA, Magaziner JS, Allore HG, Anzuoni K, Boyd CM, et al. Research Priorities to Advance the Health and Health Care of Older Adults with Multiple Chronic Conditions. J Am Geriatr Soc. 2017;65(7):1549-53.	no	Title/Abstract	25.08.22	NMMN	no
CINAHL	192. Tsiachristas A, Coates A, Broad A, Fossey J. Cost-effectiveness of an Integrated Care Home Support Service in Oxfordshire, England. International Journal of Integrated Care (IJIC). 2017;17:1-2.	no	Title/Abstract	25.08.22	NMMN	no
CINAHL	193. Vancampfort D, Stubbs B, Ai K. Physical chronic conditions, multimorbidity and sedentary behavior amongst middle-aged and older adults in six low- and middle-income countries. Int. 2017;14:1-13.	no	Title/Abstract	25.08.22	NMMN	no
CINAHL	194. Wenhui Z, Becker H, Stuifbergen AK, Brown A. Predicting Health Promotion and Quality of Life With Symptom Clusters and Social Supports Among Older Adults With Multiple Sclerosis. J Gerontol Nurs. 2017;43(10):27-36.	no	Title/Abstract	25.08.22	NMMN	no
CINAHL	195. Westney G, Foreman MG, Junjun X, King MH, Flenaugh E, Rust G, et al. Impact of Comorbidities Among Medicaid Enrollees With Chronic Obstructive Pulmonary Disease, United States, 2009. Prev Chronic Dis. 2017;14:1-11.	no	Title/Abstract	25.08.22	NMMN	no
CINAHL	196. Wright D, Rosato M, O'Reilly D, Wright DM. Which long-term illnesses do patients find most limiting? A census-based cross-sectional study of 340,000 people. International Journal of Public Health (Springer Nature). 2017;62(8):939-47.	no	Title/Abstract	25.08.22	NMMN	no
CINAHL	197. Xiao-Xiao W, Wei-Quan L, Xu-Jia C, Ying-Yu L, Ling-Ling H, Sheng-Chao Z, et al. Multimorbidity associated with functional independence among community-dwelling older people: a cross-sectional study in Southern China. Health Qual Life Outcomes. 2017;15:1-9.	no	dup	25.08.22	NMMN	no
CINAHL	198. Xiaolin X, Mishra GD, Jones M, Xu X. Mapping the global research landscape and knowledge gaps on multimorbidity: a bibliometric study. J. 2017;7(1):219-29.	no	Title/Abstract	25.08.22	NMMN	no
CINAHL	199. Yiye Z, Padman R. An Interactive Platform to Visualize Data-Driven Clinical Pathways for the Management of Multiple Chronic Conditions...The 16 World Congress of Medical and Health Informatics: Precision Healthcare Through Informatics (MedInfo2017) was held in Hangzhou, China from August 21st to 25th, 2017. Stud Health Technol Inform. 2017;245:672-6.	no	Title/Abstract	25.08.22	NMMN	no
CINAHL	200. Yousufuddin M, Shultz J, Sheely H, Alsawas M, Murad MH. Abstract TP193: Trends in Prevalence and Clinical Impact of Socio-demographic Indicators and Multiple Chronic Conditions in Stroke and Transient Ischemic Attack. Stroke (00392499). 2017;48:ATP193-ATP.	no	Title/Abstract	25.08.22	NMMN	no
CINAHL	201. Zgibor J, Ye L, Boudreau R, Conroy M, Bilt J, Rodgers E, et al. Community-Based Healthy Aging Interventions for Older Adults with Arthritis and Multimorbidity. J Community Health. 2017;42(2):390-9.	no	Title/Abstract	25.08.22	NMMN	no
CINAHL	202. Aldridge RW, Story A, Hwang SW, Nordentoft M, Luchenski SA, Hartwell G, et al. Morbidity and mortality in homeless individuals, prisoners, sex workers, and individuals with substance use disorders in high-income countries: a systematic review and meta-analysis. Lancet. 2018;391(10117):241-50.	no	Title/Abstract	25.08.22	NMMN	no
CINAHL	203. Alonso Monteiro Bezerra M, Hellwig N, da Rocha Castelar Pinheiro G, Souza Lopes C, Hellwig N. Prevalence of chronic musculoskeletal conditions and associated factors in Brazilian adults - National Health Survey. BMC Public Health. 2018;18:1-.	no	Title/Abstract	25.08.22	NMMN	no
CINAHL	204. Barbic SP, Jones AA, Woodward M, Piercy M, Mathias S, Vila-Rodriguez F, et al. Clinical and functional characteristics of young adults living in single room occupancy housing: preliminary findings from a 10-year longitudinal study. Canadian Journal of Public Health. 2018;109(2):204-14.	no	Title/Abstract	25.08.22	NMMN	no
CINAHL	205. Carey EC, Arnold RM, Paniagua M, Morrison LJ, Levine SK, Klick JC, et al. Palliative Care Competencies and Readiness for Independent Practice: A Report on the American Academy of Hospice and Palliative Medicine Review of the U.S. Medical Licensing Step Examinations. J Pain Symptom Manage. 2018;56(3):371-8.	no	Title/Abstract	25.08.22	NMMN	no
CINAHL	206. Chen H, Cheng M, Zhuang Y, Broad JB. Multimorbidity among middle‐aged and older persons in urban China: Prevalence, characteristics and health service utilization. Geriatr Gerontol Int. 2018;18(10):1447-52.	no	Title/Abstract	25.08.22	NMMN	no
CINAHL	207. Chengyin Y, Tianyun F, Shiying H, Yan Z, Wang O, Bo J, et al. Prediction of Incident Hypertension Within the Next Year: Prospective Study Using Statewide Electronic Health Records and Machine Learning. J Med Internet Res. 2018;20(1):22-.	no	Title/Abstract	25.08.22	NMMN	no
CINAHL	208. Collins DM, Downer B, Kumar A, Krishnan S, Chih-ying L, Markides KS, et al. Impact of Multiple Chronic Conditions on Activity Limitations Among Older Mexican-American Care Recipients. Prev Chronic Dis. 2018;15:1-9.	no	Title/Abstract	25.08.22	NMMN	no
CINAHL	209. Conrad N, Tran J, Mohseni H, Hedgecott D, Crespillo AP, Allison M, et al. Temporal trends and patterns in heart failure incidence: a population-based study of 4 million individuals. Lancet. 2018;391(10120):572-80.	no	Title/Abstract	25.08.22	NMMN	no
CINAHL	210. Dudley N, Lee SJ, Stijacic-Cenzer I, Ritchie CS. Prevalence of Multimorbidity Among Older Adults With Advanced Illness Visits to U.S. Subspecialty Clinics. New York, New York: Elsevier B.V.; 2018. p. e4-e6.	no	Title/Abstract	25.08.22	NMMN	no
CINAHL	211. Ellwood A, Airlie J, Cicero R, Cundill B, Ellard DR, Farrin A, et al. Recruiting care homes to a randomised controlled trial. Trials. 2018;19(1):535-.	no	Title/Abstract	25.08.22	NMMN	no
CINAHL	212. Ervin C, Murphy M, Rose G, Whishaw DM, Ong TJ, Bower WF. Reducing nocturia in community dwelling older people with cardiovascular disease: A prospective study to measure the effects of active leg elevation. Australian & New Zealand Continence Journal. 2018;24(3):81-2.	no	Title/Abstract	25.08.22	NMMN	no
CINAHL	213. Exner A, Kleinstäuber M, Maier W, Fuchs A, Petersen JJ, Schäfer I, et al. Cross-cultural validation of the German version of the Four-Dimensional Symptom Questionnaire (4DSQ) in multimorbid elderly people. Qual Life Res. 2018;27(10):2691-7.	no	Title/Abstract	25.08.22	NMMN	no
CINAHL	214. Fink A, Wang J-H, Wu Y-J, Tee BL, Lo RY. Medical Comorbidity in Alzheimer's Disease: A Nested Case-Control Study. J Alzheimers Dis. 2018;63(2):773-81.	no	Title/Abstract	25.08.22	NMMN	no
CINAHL	215. Gellert P, Berenberg Pv, Oedekoven M, Klemt M, Zwillich C, Hörter S, et al. Centenarians Differ in Their Comorbidity Trends During The 6 Years Before Death Compared to Individuals Who Died in Their 80s or 90s. Journals of Gerontology Series A: Biological Sciences & Medical Sciences. 2018;73(10):1357-62.	no	Title/Abstract	25.08.22	NMMN	no
CINAHL	216. Kingston A, Robinson L, Booth H, Knapp M, Jagger C. Projections of multi-morbidity in the older population in England to 2035: estimates from the Population Ageing and Care Simulation (PACSim) model. Age Ageing. 2018;47(3):374-80.	no	Title/Abstract	25.08.22	NMMN	no
CINAHL	217. Koyanagi A, Lara E, Stubbs B, Carvalho AF, Oh H, Stickley A, et al. Chronic Physical Conditions, Multimorbidity, and Mild Cognitive Impairment in Low‐ and Middle‐Income Countries. J Am Geriatr Soc. 2018;66(4):721-7.	no	Title/Abstract	25.08.22	NMMN	no
CINAHL	218. Lei D, Yudong M, Yan Z, Liang Z. Research on the relationship between the species of chronic diseases and medical services utilization and expenses: a cross sectional survey in rural areas of Jiangsu Province. International Journal of Integrated Care (IJIC). 2018;18:1-2.	no	Title/Abstract	25.08.22	NMMN	no
CINAHL	219. Liebel DV, Powers B, Salo J, Burgen D. Managing the Elephant in the Room: What Home Health Care Nurses Do and Don't Do to Support Productive Interaction. International Journal of Integrated Care (IJIC). 2018;18:1-2.	no	Title/Abstract	25.08.22	NMMN	no
CINAHL	220. Malembaka EB, Karemere H, Macq J. Stratification and characterisation of complex medico-psychosocial conditions at primary health care level in Eastern DR Congo: methodological approaches. International Journal of Integrated Care (IJIC). 2018;18:1-2.	no	Title/Abstract	25.08.22	NMMN	no
CINAHL	221. Mbizo J, Okafor A, Sutton MA, Leyva B, Stone L, Olaku O. Complementary and alternative medicine use among persons with multiple chronic conditions: results from the 2012 National Health Interview Survey. BMC Altern Med. 2018;18(1):1-12.	no	Title/Abstract	25.08.22	NMMN	no
CINAHL	222. Mertens F, Pype P, Deveugele M. Healthcare professionals' experiences of interprofessional collaboration during palliative patients' transfer of care setting: a focus group study. International Journal of Integrated Care (IJIC). 2018;18:1-2.	no	Title/Abstract	25.08.22	NMMN	no
CINAHL	223. Morrow DG. Multimorbidity: implications for general practice nurses. Practice Nurse. 2018;48(10):12-6.	no	Title/Abstract	25.08.22	NMMN	no
CINAHL	224. Mounce LTA, Campbell JL, Henley WE, Arreal MCT, Porter I, Valderas JM, et al. Predicting Incident Multimorbidity. Annals of Family Medicine. 2018;16(4):322-9.	no	no clustering	25.08.22	NMMN	no
CINAHL	225. Pérez Gamir N, Sánchez Recio R. Consumo de fármacos en mayores de 65 años en una zona rural. Metas de Enfermería. 2018;21(1):14-20.	no	Title/Abstract	25.08.22	NMMN	no
CINAHL	226. Pollmann H, Hübner P. Rehabilitation von Patienten mit Diabetes mellitus. Rehabilitation. 2018;57(6):388-98.	no	Title/Abstract	25.08.22	NMMN	no
CINAHL	227. Puth M-T, Klaschik M, Schmid M, Weckbecker K, Münster E. Prevalence and comorbidity of osteoporosis- a cross-sectional analysis on 10,660 adults aged 50 years and older in Germany. BMC Musculoskelet Disord. 2018;19(1):N.PAG-N.PAG.	no	Title/Abstract	25.08.22	NMMN	no
CINAHL	228. Salisbury C, Mei-See M, Bower P, Guthrie B, Chaplin K, Gaunt DM, et al. Management of multimorbidity using a patient-centred care model: a pragmatic cluster-randomised trial of the 3D approach. Lancet. 2018;392(10141):41-50.	no	Title/Abstract	25.08.22	NMMN	no
CINAHL	229. Shadmi E, Key C, Molcho T, Low M, Giveon S, Lieberman N, et al. Integrated Care for High-need High-cost Patients: The Comprehensive Care for Multimorbid Adults Program (CC-MAP). International Journal of Integrated Care (IJIC). 2018;18:1-3.	no	Title/Abstract	25.08.22	NMMN	no
CINAHL	230. Smeets RGM, Elissen AMJ, Kroese MEAL, Hameleers N, Ruwaard D. Exploring the potential of a risk stratification tool to move forward in integrated, person-centered primary care. International Journal of Integrated Care (IJIC). 2018;18:1-2.	no	Title/Abstract	25.08.22	NMMN	no
CINAHL	231. Springgate B, Tang L, Ong M, Aoki W, Chung B, Dixon E, et al. Comparative Effectiveness of Coalitions Versus Technical Assistance for Depression Quality Improvement in Persons with Multiple Chronic Conditions. Ethn Dis. 2018;28:325-38.	no	Title/Abstract	25.08.22	NMMN	no
CINAHL	232. Stina E, Rizzuto D, Fratiglioni L, Johnel K, Weili X, Welmer A-K, et al. Risk Profiles for Injurious Falls in People Over 60: A Population-Based Cohort Study. Journals of Gerontology Series A: Biological Sciences & Medical Sciences. 2018;73(2):233-9.	no	Title/Abstract	25.08.22	NMMN	no
CINAHL	233. Teh RO, Menzies OH, Connolly MJ, Doughty RN, Wilkinson TJ, Pillai A, et al. Patterns of multi-morbidity and prediction of hospitalisation and all-cause mortality in advanced age. Age Ageing. 2018;47(2):261-8.	no	dup	25.08.22	NMMN	no
CINAHL	234. Ting-Ching T, An-Chun H, Li-Kuo L, Wei-Ju L, Liang-Yu C, Yi-Hui W, et al. FNIH-defined Sarcopenia Predicts Adverse Outcomes Among Community-Dwelling Older People in Taiwan: Results From I-Lan Longitudinal Aging Study. Journals of Gerontology Series A: Biological Sciences & Medical Sciences. 2018;73(6):828-34.	no	Title/Abstract	25.08.22	NMMN	no
CINAHL	235. Tromp J, Tay WT, Ouwerkerk W, Teng T-HK, Yap J, MacDonald MR, et al. Multimorbidity in patients with heart failure from 11 Asian regions: A prospective cohort study using the ASIAN-HF registry. PLoS Medicine. 2018;15(3):1-22.	no	Title/Abstract	25.08.22	NMMN	no
CINAHL	236. van Munster BC, Portielje JEA, Maier AB, Arends AJ, de Beer JJA. Methodology for senior‐proof guidelines: A practice example from the Netherlands. J Eval Clin Pract. 2018;24(1):254-7.	no	Title/Abstract	25.08.22	NMMN	no
CINAHL	237. Vogelgsang J, Wolff‐menzler C, Kis B, Abdel‐hamid M, Wiltfang J, Hessmann P. Cardiovascular and metabolic comorbidities in patients with Alzheimer's disease and vascular dementia compared to a psychiatric control cohort. Psychogeriatrics. 2018;18(5):393-401.	no	Title/Abstract	25.08.22	NMMN	no
CINAHL	238. Volaklis KA, Thorand B, Peters A, Halle M, Heier M, Strasser B, et al. Physical activity, muscular strength, and polypharmacy among older multimorbid persons: Results from the KORA‐Age study. Scand J Med Sci Sports. 2018;28(2):604-12.	no	Title/Abstract	25.08.22	NMMN	no
CINAHL	239. While A. Planning for more palliative care. Br J Community Nurs. 2018;23(12):622-.	no	Title/Abstract	25.08.22	NMMN	no
CINAHL	240. Wong C, Gange SJ, Moore RD, Justice AC, Buchacz K, Abraham AG, et al. Multimorbidity Among Persons Living with Human Immunodeficiency Virus in the United States. Clin Infect Dis. 2018;66(8):1230-8.	no	Title/Abstract	25.08.22	NMMN	no
CINAHL	241. Agosta L, Bo M, Bianchi L, Abete P, Belelli G, Cherubini A, et al. Polypharmacy and sarcopenia in hospitalized older patients: results of the GLISTEN study. Aging Clin Exp Res. 2019;31(4):557-9.	no	Title/Abstract	25.08.22	NMMN	no
CINAHL	242. Belo A, Vicente C, Taveira I, Sobral S, Silva T, Mendonça H, et al. Case management and coordination between primary and hospital care. International Journal of Integrated Care (IJIC). 2019;19(S1):1-2.	no	Title/Abstract	25.08.22	NMMN	no
CINAHL	243. Birk JL, Kronish IM, Moise N, Falzon L, Sunmoo Y, Davidson KW. Depression and Multimorbidity: Considering Temporal Characteristics of the Associations Between Depression and Multiple Chronic Diseases. Health Psychol. 2019;38(9):802-11.	no	Title/Abstract	25.08.22	NMMN	no
CINAHL	244. Burkhard JPM, Pitteloud C, Klukowska‐Rötzler J, Exadaktylos AK, Iizuka T, Schaller B, et al. Changing trends in epidemiology and management of facial trauma in a Swiss geriatric population. Gerodontology. 2019;36(4):358-64.	no	Title/Abstract	25.08.22	NMMN	no
CINAHL	245. Castro‐Rodríguez A, Machado‐Duque ME, Gaviria‐Mendoza A, Medina‐Morales DA, Álvarez‐Vera T, Machado‐Alba JE, et al. Factors related to excessive polypharmacy (≥15 medications) in an outpatient population from Colombia. Int J Clin Pract. 2019;73(3):N.PAG-N.PAG.	no	Title/Abstract	25.08.22	NMMN	no
CINAHL	246. Chin KL, Zomer E, Liew D, Ofori-Asenso R, Curtis AJ, Zoungas S. Recent Patterns of Multimorbidity Among Older Adults in High-Income Countries. Popul Health Manag. 2019;22(2):127-37.	no	Title/Abstract	25.08.22	NMMN	no
CINAHL	247. Claffey P, Sullivan R, Kenny RA, McNicholas T, Briggs R. 126 Urinary Incontinence: Prevalence, Clinical Characteristics and Impact on Quality of Life of Older People in Ireland...67th Annual & Scientific Meeting of the Irish Gerontological Society, Innovation, Advances and Excellence in Ageing, 26-28 September 2019, Cork, Ireland. Age Ageing. 2019;48:iii17-iii65.	no	Title/Abstract	25.08.22	NMMN	no
CINAHL	248. Cooper CL, Galanakis C, Donelle J, Kwong JC, Boyd R, Boucher L, et al. Correction to: HCV-infected individuals have higher prevalence of comorbidity and multimorbidity: a retrospective cohort study. BioMed Central; 2019. p. N.PAG-N.PAG.	no	Title/Abstract	25.08.22	NMMN	no
CINAHL	249. Cordes T, Bischoff LL, Schoene D, Schott N, Voelcker-Rehage C, Meixner C, et al. A multicomponent exercise intervention to improve physical functioning, cognition and psychosocial well-being in elderly nursing home residents: a study protocol of a randomized controlled trial in the PROCARE (prevention and occupational health in long-term care) project. BMC geriatr. 2019;19(1):1-11.	no	Title/Abstract	25.08.22	NMMN	no
CINAHL	250. Éva K, Anikó V, Lászlóné M, Izabella H, András S. Multimorbiditás az időskorúaknak szervezett mozgásprogramok résztvevői körében. Nover. 2019;32(5):3-7.	no	Title/Abstract	25.08.22	NMMN	no
CINAHL	251. Ferro MA, Lipman EL, Van Lieshout RJ, Boyle MH, Gonzalez A, Georgiades K, et al. Mental-Physical Multimorbidity in Youth: Associations with Individual, Family, and Health Service Use Outcomes. Child Psychiatry Hum Dev. 2019;50(3):400-10.	no	Title/Abstract	25.08.22	NMMN	no
CINAHL	252. Foo A, O'Brien T, O'Mahony D. 21 Prevalence of Potentially Inappropriate Medications (PIMs) in Older Palliative Patients, Defined by STOPPFrail Criteria...67th Annual & Scientific Meeting of the Irish Gerontological Society, Innovation, Advances and Excellence in Ageing, 26–28 September 2019, Cork, Ireland. Age Ageing. 2019;48:iii17-iii65.	no	Title/Abstract	25.08.22	NMMN	no
CINAHL	253. Ge L, Ong R, Yap CW, Heng BH. Effects of chronic diseases on health‐related quality of life and self‐rated health among three adult age groups. Nurs Health Sci. 2019;21(2):214-22.	no	Title/Abstract	25.08.22	NMMN	no
CINAHL	254. Gellert P, von Berenberg P, Kuhlmey A, Dräger D, Zahn T, Neuwirth J. Multimorbidity Profiles in German Centenarians: A Latent Class Analysis of Health Insurance Data. J Aging Health. 2019;31(4):580-94.	no	dup	25.08.22	NMMN	no
CINAHL	255. Gontijo Guerra S, Berbiche D, Vasiliadis H-M. Measuring multimorbidity in older adults: comparing different data sources. BMC geriatr. 2019;19(1):1-11.	no	Title/Abstract	25.08.22	NMMN	no
CINAHL	256. Griffith LE, Gilsing A, Mangin D, Patterson C, Heuvel E, Sohel N, et al. Multimorbidity Frameworks Impact Prevalence and Relationships with Patient‐Important Outcomes. J Am Geriatr Soc. 2019;67(8):1632-40.	no	Title/Abstract	25.08.22	NMMN	no
CINAHL	257. Hai N, Manolova G, Daskalopoulou C, Vitoratou S, Prince M, Prina AM. Prevalence of multimorbidity in community settings: A systematic review and meta-analysis of observational studies. J. 2019;9:1-15.	no	Title/Abstract	25.08.22	NMMN	no
CINAHL	258. Henchoz Y, Seematter-Bagnoud L, Nanchen D, Büla C, von Gunten A, Démonet J-F, et al. Childhood adversity: A gateway to multimorbidity in older age? Arch Gerontol Geriatr. 2019;80:31-7.	no	Title/Abstract	25.08.22	NMMN	no
CINAHL	259. Jacobsen R, Saxild T, Jønsson A, Laursen J, Walther M, Guassora AD, et al. Evaluation of a patient-centered organizational model for multimorbidity in general practice in Denmark - a feasibility study. International Journal of Integrated Care (IJIC). 2019;19(S1):1-2.	no	Title/Abstract	25.08.22	NMMN	no
CINAHL	260. Joint Action AWPg, Vetrano DL, Palmer K, Marengoni A, Marzetti E, Bernabei R, et al. Frailty and Multimorbidity: A Systematic Review and Meta-analysis. Journals of Gerontology Series A: Biological Sciences & Medical Sciences. 2019;74(5):659-66.	no	Title/Abstract	25.08.22	NMMN	no
CINAHL	261. Jones SMW, Chennupati S, Nguyen T, Fedorenko C, Ramsey SD, Minh HV. Comorbidity is associated with higher risk of financial burden in Medicare beneficiaries with cancer but not heart disease or diabetes. Medicine (Baltimore). 2019;98(1):e14004-e.	no	Title/Abstract	25.08.22	NMMN	no
CINAHL	262. Khorrami Z, Rezapour M, Etemad K, Yarahmadi S, Khodakarim S, Hezaveh AM, et al. The patterns of Non-communicable Disease Multimorbidity in Iran: A Multilevel Analysis. Journal of Safety Promotion & Injury Prevention. 2019;7(3):248-.	no	dup	25.08.22	NMMN	no
CINAHL	263. Lang T, Shadmi E, Agmon M. Electronic health records use in primary care of patients with multimorbidity. International Journal of Integrated Care (IJIC). 2019;19(S1):1-2.	no	no clustering	25.08.22	NMMN	no
CINAHL	264. Lau H, Shahar S, Hussin N, Kamarudin MZA, Hamid TAT, Mukari SZM, et al. Methodology approaches and challenges in population‐based longitudinal study of a neuroprotective model for healthy longevity. Geriatr Gerontol Int. 2019;19(3):233-9.	no	Title/Abstract	25.08.22	NMMN	no
CINAHL	265. Lindgren M, Jonninen M, Jokela M, Therman S. O13.1. ADOLESCENT PSYCHOSIS RISK SYMPTOMS PREDICT PERSISTENT PSYCHIATRIC SERVICE USE: A 7-YEAR FOLLOW-UP STUDY. Schizophrenia Bulletin. 2019;45:S200-S1.	no	Title/Abstract	25.08.22	NMMN	no
CINAHL	266. Lipsitz LA, Macklin EA, Travison TG, Manor B, Gagnon P, Tsai T, et al. A Cluster Randomized Trial of Tai Chi vs Health Education in Subsidized Housing: The MI‐WiSH Study. J Am Geriatr Soc. 2019;67(9):1812-9.	no	Title/Abstract	25.08.22	NMMN	no
CINAHL	267. Marengoni A, Vetrano DL, Onder G. Target Population for Clinical Trials on Multimorbidity: Is Disease Count Enough? J Am Med Dir Assoc. 2019;20(2):113-4.	no	Title/Abstract	25.08.22	NMMN	no
CINAHL	268. Miguélez-Chamorro A, Casado-Mora MI, Company-Sancho MC, Balboa-Blanco E, Font-Oliver MA, Román-Medina Isabel I. Enfermería de Práctica Avanzada y gestión de casos: elementos imprescindibles en el nuevo modelo de atención a la cronicidad compleja en España. Enfermería Clínica. 2019;29(2):99-106.	no	Title/Abstract	25.08.22	NMMN	no
CINAHL	269. Miranda JJ, Bernabe-Ortiz A, Gilman RH, Smeeth L, Malaga G, Wise RA, et al. Multimorbidity at sea level and high-altitude urban and rural settings: The CRONICAS Cohort Study. J. 2019;9:1-10.	no	Title/Abstract	25.08.22	NMMN	no
CINAHL	270. Mölken MR-v, Rocca J, Huic M, Hoedemakers M, Karimi M. Multi-Criteria Decision Analyses of integrated care for multi-morbidity: results of four case studies from the SELFIE project. International Journal of Integrated Care (IJIC). 2019;19(S1):1-2.	no	Title/Abstract	25.08.22	NMMN	no
CINAHL	271. Morrow DG. Multimorbidity and prescribing. Practice Nurse. 2019;49(6):26-9.	no	Title/Abstract	25.08.22	NMMN	no
CINAHL	272. Nguyen Van B, Hoang Van M, Le Bach Q, Nguyen Van C, Bui Thi Thu H, Tran Quoc D, et al. Prevalence and correlates of multimorbidity among adults in border areas of the Central Highland Region of Vietnam, 2017. J. 2019;9:1-6.	no	no clustering	25.08.22	NMMN	no
CINAHL	273. Nusselder WJ, Wapperom D, Looman CWN, Yokota RTC, Oyen Hv, Jagger C, et al. Contribution of chronic conditions to disability in men and women in France. Eur J Public Health. 2019;29(1):99-104.	no	Title/Abstract	25.08.22	NMMN	no
CINAHL	274. Palazzo C, Yokota RTC, Ferguson J, Tafforeau J, Ravaud J-F, Oyen HV, et al. Methods to assess the contribution of diseases to disability using cross-sectional studies: comparison of different versions of the attributable fraction and the attribution method. Int J Epidemiol. 2019;48(2):559-70.	no	Title/Abstract	25.08.22	NMMN	no
CINAHL	275. Perestelo-Perez L, Rue M, Gonzalez-Gonzalez AI, Ballester M, Orrego C. Engaging and empowering people to improve chronic care and patients' outcomes. International Journal of Integrated Care (IJIC). 2019;19(S1):1-2.	no	Title/Abstract	25.08.22	NMMN	no
CINAHL	276. Pryke R. The challenges of multimorbidity: Building bridges between diabetes and comorbidities. Diabetes & Primary Care. 2019;21(3):79-83.	no	Title/Abstract	25.08.22	NMMN	no
CINAHL	277. Rajbhandari-Thapa J, Donglan Z, Padilla HM, Sae Rom C, Zhang D, Chung SR. Opioid-Related Hospitalization and Its Association With Chronic Diseases: Findings From the National Inpatient Sample, 2011-2015. Prev Chronic Dis. 2019;16:1-8.	no	Title/Abstract	25.08.22	NMMN	no
CINAHL	278. Robbins T, Choi Keung SNL, Sankaranarayanan S, Randeva H, Arvanitis TN. Evaluating data across care boundaries: integrated care in the context of multi-morbidity. International Journal of Integrated Care (IJIC). 2019;19(S1):1-2.	no	Title/Abstract	25.08.22	NMMN	no
CINAHL	279. Sakib MN, Shooshtari S, St. John P, Menec V. The prevalence of multimorbidity and associations with lifestyle factors among middle-aged Canadians: an analysis of Canadian Longitudinal Study on Aging data. BMC Public Health. 2019;19(1):N.PAG-N.PAG.	no	Title/Abstract	25.08.22	NMMN	no
CINAHL	280. Seigo M, Tatsuro I, Chie T, Sayuri S, Hideki I, Mitsutake S, et al. Patterns of Co-Occurrence of Chronic Disease Among Older Adults in Tokyo, Japan. Prev Chronic Dis. 2019;16:1-11.	no	no clustering	25.08.22	NMMN	no
CINAHL	281. Simunovic Filipcic I, Bajic Z, Filipcic I, Šimunović Filipčić I, Bajić Ž, Filipčić I. Effects of chronic physical illness on treatment outcomes among patients with schizophrenia. Curr Opin Psychiatry. 2019;32(5):451-60.	no	Title/Abstract	25.08.22	NMMN	no
CINAHL	282. Singer L, Green M, Rowe F, Ben-Shlomo Y, Kulu H, Morrissey K. Trends in multimorbidity, complex multimorbidity and multiple functional limitations in the ageing population of England, 2002–2015. J. 2019;9:N.PAG-N.PAG.	no	Title/Abstract	25.08.22	NMMN	no
CINAHL	283. Singh K, Kondal D, Patel V, Goenka S, Prabhakaran D, Jacob PD, et al. Effectiveness of an mHealth-Based Electronic Decision Support System for Integrated Management of Chronic Conditions in Primary Care: The mWellcare Cluster-Randomized Controlled Trial. Circulation. 2019;139(3):380-91.	no	Title/Abstract	25.08.22	NMMN	no
CINAHL	284. Sum G, Salisbury C, Koh GC-H, Atun R, Oldenburg B, McPake B, et al. Implications of multimorbidity patterns on health care utilisation and quality of life in middle-income countries: cross-sectional analysis. J. 2019;9(2):1-11.	no	Title/Abstract	25.08.22	NMMN	no
CINAHL	285. Tang VL, Dillon EC, Yang Y, Tai-Seale M, Boscardin J, Kata A, et al. Advance Care Planning in Older Adults With Multiple Chronic Conditions Undergoing High-Risk Surgery. JAMA Surgery. 2019;154(3):261-4.	no	Title/Abstract	25.08.22	NMMN	no
CINAHL	286. Timmermans EJ, Hoogendijk EO, Groenou MIBv, Comijs HC, Schoor NMv, Thomése FCF, et al. Trends across 20 years in multiple indicators of functioning among older adults in the Netherlands. Eur J Public Health. 2019;29(6):1096-102.	no	Title/Abstract	25.08.22	NMMN	no
CINAHL	287. Trischak C, Gredinger G, Reitter-Pfoertner S. Evaluation of a geriatric assessment tool for multimorbid patients at home in primary care. International Journal of Integrated Care (IJIC). 2019;19(S1):1-2.	no	Title/Abstract	25.08.22	NMMN	no
CINAHL	288. Tyrer F, Dunkley AJ, Singh J, Kristunas C, Khunti K, Bhaumik S, et al. Multimorbidity and lifestyle factors among adults with intellectual disabilities: a cross‐sectional analysis of a UK cohort. J Intellect Disabil Res. 2019;63(3):255-65.	no	Title/Abstract	25.08.22	NMMN	no
CINAHL	289. van Mourik Y, Rutten FH, Bertens LCM, Cramer MJM, Lammers J-WJ, Gohar A, et al. Clinical research study implementation of case-finding strategies for heart failure and chronic obstructive pulmonary disease in the elderly with reduced exercise tolerance or dyspnea: A cluster randomized trial. Am Heart J. 2019;215:73-81.	no	Title/Abstract	25.08.22	NMMN	no
CINAHL	290. Verest WJGM, Galenkamp H, Spek B, Snijder MB, Stronks K, Valkengoed IGMv. Do ethnic inequalities in multimorbidity reflect ethnic differences in socioeconomic status? The HELIUS study. Eur J Public Health. 2019;29(4):687-93.	no	Title/Abstract	25.08.22	NMMN	no
CINAHL	291. Woo J, Wong SYS, Sit RWS, Zhang D, Wang B, Wong C, et al. Sarcopenia and Chronic Musculoskeletal Pain in 729 Community-Dwelling Chinese Older Adults With Multimorbidity. J Am Med Dir Assoc. 2019;20(10):1349-50.	no	Title/Abstract	25.08.22	NMMN	no
CINAHL	292. Zhao S, Radner H, Thong D, Duffield SJ, Hughes DM, Moots RJ, et al. O35 Multimorbidity in patients with axial spondyloarthritis: a cluster analysis...British Society for Rheumatology Annual Conference 2019, April 30-May 02 2019, Birmingham, United Kingdom. Rheumatology (Oxford). 2019;58:N.PAG-N.PAG.	no	Title/Abstract	25.08.22	NMMN	no
CINAHL	293. Bassim CW, MacEntee MI, Nazmul S, Bedard C, Liu S, Ma J, et al. Self‐reported oral health at baseline of the Canadian Longitudinal Study on Aging. Community Dent Oral Epidemiol. 2020;48(1):72-80.	no	Title/Abstract	25.08.22	NMMN	no
CINAHL	294. Boom L, Kaiser M, Kostev K. Prevalence of insulin as a first‐line therapy and associated factors in people with type 2 diabetes in German primary care practices. Diabet Med. 2020;37(8):1333-9.	no	Title/Abstract	25.08.22	NMMN	no
CINAHL	295. Bush C. New Models for the Delivery of Musculoskeletal Care in Rural Communities. Journal for Nurse Practitioners. 2020;16(1):41-3.	no	Title/Abstract	25.08.22	NMMN	no
CINAHL	296. Chamberlain AM, Finney Rutten LJ, Wilson PM, Fan C, Boyd CM, Jacobson DJ, et al. Neighborhood socioeconomic disadvantage is associated with multimorbidity in a geographically-defined community. BMC Public Health. 2020;20(1):1-10.	no	dup	25.08.22	NMMN	no
CINAHL	297. Cheng C, Yang CY, Inder K, Chan SW-C. Illness Perceptions, Coping Strategies, and Quality of Life in People With Multiple Chronic Conditions. J Nurs Scholarsh. 2020;52(2):145-54.	no	Title/Abstract	25.08.22	NMMN	no
CINAHL	298. Corrao G, Rea F, Carle F, Martino MD, Palma RD, Francesconi P, et al. Measuring multimorbidity inequality across Italy through the multisource comorbidity score: a nationwide study. Eur J Public Health. 2020;30(5):916-21.	no	Title/Abstract	25.08.22	NMMN	no
CINAHL	299. Dalgaard F, Haolin X, Matsouaka RA, Russo AM, Curtis AB, Rasmussen PV, et al. Management of Atrial Fibrillation in Older Patients by Morbidity Burden: Insights From Get With The Guidelines-Atrial Fibrillation. J Am Heart Assoc. 2020;9(23):1-15.	no	Title/Abstract	25.08.22	NMMN	no
CINAHL	300. DeHaven MJ, Gimpel NA, Gutierrez D, Kitzman‐Carmichael H, Revens K. Designing health care: A community health science solution for reducing health disparities by integrating social determinants and the effects of place. J Eval Clin Pract. 2020;26(5):1564-72.	no	Title/Abstract	25.08.22	NMMN	no
CINAHL	301. Demontès M, Duvernay SE, Allavena C, Jovelin T, Reynes J, Hentzien M, et al. Multimorbidity in Elderly Persons According to the Year of Diagnosis of Human Immunodeficiency Virus Infection: A Cross-sectional Dat'AIDS Cohort Study. Clin Infect Dis. 2020;71(11):2880-8.	no	Title/Abstract	25.08.22	NMMN	no
CINAHL	302. Filipčić I, Filipčić IŠ, Bajić Ž. ASSOCIATION OF CHRONIC PHYSICAL MULTIMORBIDITY WITH THE EFFICACY OF TREATMENT IN DIFFERENT SCHIZOPHRENIA SPECTRUM DISORDERS...Schizophrenia International Research Society (SIRS) 2020 Congress. Schizophrenia Bulletin. 2020;46:S182-S.	no	Title/Abstract	25.08.22	NMMN	no
CINAHL	303. Forbes CC, Yu ZM, Cui Y, DeClercq V, Grandy SA, Parker L, et al. Rural‐Urban Disparities in Total Physical Activity, Body Composition, and Related Health Indicators: An Atlantic PATH Study. J Rural Health. 2020;36(1):111-9.	no	Title/Abstract	25.08.22	NMMN	no
CINAHL	304. Gerritsen DL, Oude Voshaar RC. The effects of the COVID-19 virus on mental healthcare for older people in The Netherlands. Int Psychogeriatr. 2020;32(11):1353-6.	no	Title/Abstract	25.08.22	NMMN	no
CINAHL	305. Gilbertson-White S, Srivastava S, Li Y, Laures E, Saeidzadeh S, Yeung C, et al. Multimorbidity and Cancer: Using Electronic Health Record (EHR) Data to Cluster Patients in Multimorbidity Phenotypes (GP735). J Pain Symptom Manage. 2020;60(1):266-.	no	Title/Abstract	25.08.22	NMMN	no
CINAHL	306. Ishida M, Hulse ESG, Mahar RK, Gunn J, Atun R, McPake B, et al. The Joint Effect of Physical Multimorbidity and Mental Health Conditions Among Adults in Australia. Prev Chronic Dis. 2020;17:1-16.	no	Title/Abstract	25.08.22	NMMN	no
CINAHL	307. Luotola K, Jyväkorpi S, Urtamo A, Pitkälä KH, Kivimäki M, Strandberg TE. Statin treatment, phenotypic frailty and mortality among community-dwelling octogenarian men: the HBS cohort. Age Ageing. 2020;49(2):258-63.	no	Title/Abstract	25.08.22	NMMN	no
CINAHL	308. Mercer SW, Watt GCM, Reilly J, Mullin A. Multimorbidity and GP burnout. Royal College of General Practitioners; 2020. p. 108-.	no	Title/Abstract	25.08.22	NMMN	no
CINAHL	309. Nguyen H, Chua K-C, Dregan A, Vitoratou S, Bayes-Marin I, Olaya B, et al. Factors Associated With Multimorbidity Patterns in Older Adults in England: Findings From the English Longitudinal Study of Aging (ELSA). J Aging Health. 2020;32(9):1120-32.	no	Title/Abstract	25.08.22	NMMN	no
CINAHL	310. Nguyen QD, Odden MC, Peralta CA, Dae Hyun K, Kim DH. Predicting Risk of Atherosclerotic Cardiovascular Disease Using Pooled Cohort Equations in Older Adults With Frailty, Multimorbidity, and Competing Risks. J Am Heart Assoc. 2020;9(18):1-22.	no	Title/Abstract	25.08.22	NMMN	no
CINAHL	311. Nguyen TN, Ngangue PA, Ryan BL, Stewart M, Brown JB, Bouhali T, et al. The revised Patient Perception of Patient‐Centeredness Questionnaire: Exploring the factor structure in French‐speaking patients with multimorbidity. Health Expect. 2020;23(4):904-9.	no	Title/Abstract	25.08.22	NMMN	no
CINAHL	312. Pensée W, Jordan KP, Chew-Graham CA, Coutinho T, Lundberg GP, Park KE, et al. Temporal Trends in Pregnancy-Associated Stroke and Its Outcomes Among Women With Hypertensive Disorders of Pregnancy. J Am Heart Assoc. 2020;9(15):1-11.	no	Title/Abstract	25.08.22	NMMN	no
CINAHL	313. Robertson L, Ayansina D, Johnston M, Marks A, Black C. Urban–rural and socioeconomic status: Impact on multimorbidity prevalence in hospitalized patients. J. 2020;10:1-11.	no	Title/Abstract	25.08.22	NMMN	no
CINAHL	314. Rodrigues M, Stranges S, Ryan B, Anderson K. GROWING BURDEN OF DISEASE: THE PREVALENCE OF CHRONIC HEALTH CONDITIONS AFTER AÂ FIRST EPISODE OF PSYCHOSIS...Schizophrenia International Research Society (SIRS) 2020 Congress. Schizophrenia Bulletin. 2020;46:S165-S6.	no	Title/Abstract	25.08.22	NMMN	no
CINAHL	315. Rodrigues M, Wiener J, Stranges S, Ryan B, Anderson K. THE RISK OF PHYSICAL HEALTH MULTIMORBIDITY IN PATIENTS WITH PSYCHOSIS: SYSTEMATIC REVIEW AND META-ANALYSIS...Schizophrenia International Research Society (SIRS) 2020 Congress. Schizophrenia Bulletin. 2020;46:S67-S.	no	Title/Abstract	25.08.22	NMMN	no
CINAHL	316. Rogers MAM, Wei MY, Kim C, Lee JM. Sex Differences in Autoimmune Multimorbidity in Type 1 Diabetes Mellitus and the Risk of Cardiovascular and Renal Disease: A Longitudinal Study in the United States, 2001–2017. Journal of Women's Health (15409996). 2020;29(4):511-9.	no	Title/Abstract	25.08.22	NMMN	no
CINAHL	317. Ryan BL, Allen B, Zwarenstein M, Stewart M, Glazier RH, Fortin M, et al. Multimorbidity and mortality in Ontario, Canada: A population-based retrospective cohort study. J. 2020;10:1-10.	no	Title/Abstract	25.08.22	NMMN	no
CINAHL	318. Siqueira SRDTd, de Siqueira JTT, Teixeira MJ. Chronic pain, somatic unexplained complaints and multimorbidity: A mutimorbidity painful syndrome? Med Hypotheses. 2020;138:N.PAG-N.PAG.	no	Title/Abstract	25.08.22	NMMN	no
CINAHL	319. Smith J, Gass N, Huntley M, Nanuck R, Vandendris S, Bell C, et al. COMPLEXITY IN CROYDON...British Geriatrics Society Autumn Meeting, November 6-8, 2019, Leicester, England. Age Ageing. 2020;49:i30-i.	no	Title/Abstract	25.08.22	NMMN	no
CINAHL	320. Sukyong S, Seongju C, Seunguk Y. A Challenge in Occupational Health Nursing among Elderly Workers with Multimorbidity. Korean Journal of Occupational Health Nursing. 2020;29(4):247-53.	no	Title/Abstract	25.08.22	NMMN	no
CINAHL	321. Sunjoo B, Young Ran H, Hye Young C. Multilevel Analysis of Factors Associated with Perceived Good Health and Multimorbidity among Older Adults: Using the 2017 Community Health Survey. Journal of Korean Academy of Community Health Nursing / Jiyeog Sahoe Ganho Hakoeji. 2020;31:549-62.	no	Title/Abstract	25.08.22	NMMN	no
CINAHL	322. Vicentini de Oliveira D, Rosas Moreira C, Morais Freire GL, Soares de Melo R, Fernandes Franco M, Franco F, et al. Does multimorbidity interfere with the functionality of the physically active elderly? Fisioterapia em Movimento. 2020;33(1):1-9.	no	Title/Abstract	25.08.22	NMMN	no
CINAHL	323. Villén N, Guisado-Clavero M, Fernández-Bertolín S, Troncoso-Mariño A, Foguet-Boreu Q, Amado E, et al. Multimorbidity patterns, polypharmacy and their association with liver and kidney abnormalities in people over 65 years of age: a longitudinal study. BMC geriatr. 2020;20(1):1-13.	no	dup	25.08.22	NMMN	no
CINAHL	324. Weltermann BM, Kersting C, Pieper C, Seifried-Dübon T, Dreher A, Linden K, et al. IMPROVEjob - Participatory intervention to improve job satisfaction of general practice teams: a model for structural and behavioural prevention in small and medium-sized enterprises - a study protocol of a cluster-randomised controlled trial. Trials. 2020;21(1):1-12.	no	Title/Abstract	25.08.22	NMMN	no
CINAHL	325. Amaral Gd, Reijneveld SA, Meems LMG, Almansa J, Navis GJ, de Winter AF. Multimorbidity patterns and its associations with health literacy in chronic kidney disease patients...14th European Public Health Conference (Virtual), Public health futures in a changing world, November 10-12, 2021. Eur J Public Health. 2021;31:iii100-iii.	no	Title/Abstract	25.08.22	NMMN	no
CINAHL	326. Arbour-Nicitopoulos KP, Moore S, Sharma R, Martin Ginis KA. Movement Behaviours And Guideline Adherence During The Covid-19 Pandemic For Canadian Children And Youth With Disabilities...2021 ACSM Annual Meeting & World Congresses [Virtual], June 1 -5, 2021. Medicine & Science in Sports & Exercise. 2021;53:220-1.	no	Title/Abstract	25.08.22	NMMN	no
CINAHL	327. Aydın T, Kesiktaş FN, Oren MM, Erdogan T, Ahısha YC, Kızılkurt T, et al. Sarcopenia in patients following stroke: an overlooked problem. Int J Rehabil Res. 2021;44(3):269-75.	no	Title/Abstract	25.08.22	NMMN	no
CINAHL	328. Costa ASV, dos Santos Rodrigues L, de Deus Cabral Jr J, Coimbra LC, de Oliveira BLCA. Survey of the living conditions and health status of older persons living in Quilombola communities in Bequimão, Brazil: the IQUIBEQ Project. Journal of Public Health (09431853). 2021;29(5):1061-9.	no	Title/Abstract	25.08.22	NMMN	no
CINAHL	329. Curtis JR, Weinblatt M, Saag K, Bykerk VP, Furst DE, Fiore S, et al. Data-Driven Patient Clustering and Differential Clinical Outcomes in the Brigham and Women's Rheumatoid Arthritis Sequential Study Registry. Arthritis Care Res (Hoboken). 2021;73(4):471-80.	no	Title/Abstract	25.08.22	NMMN	no
CINAHL	330. Dodds RM, Granic A, Robinson SM, Sayer AA. SARCOPENIA, LONG-TERM CONDITIONS, AND MULTIMORBIDITY FROM MID-LIFE TO LATER LIFE: FINDINGS FROM 499,046 UK BIOBANK PARTICIPANTS...British Geriatrics Society Autumn Meeting, November 25-27 2020 (Virtual). Age Ageing. 2021;50:i1-i.	no	Title/Abstract	25.08.22	NMMN	no
CINAHL	331. Fillmore NR, DuMontier C, Yildirim C, La J, Epstein MM, Cheng D, et al. Defining Multimorbidity and Its Impact in Older United States Veterans Newly Treated for Multiple Myeloma. JNCI: Journal of the National Cancer Institute. 2021;113(8):1084-93.	no	Title/Abstract	25.08.22	NMMN	no
CINAHL	332. Foscolou A, Chrysohoou C, Dimitriadis K, Masoura K, Vogiatzi G, Gkotzamanis V, et al. The Association of Healthy Aging with Multimorbidity: IKARIA Study. Nutrients. 2021;13(4):1386.	no	dup	25.08.22	NMMN	no
CINAHL	333. Gray CS, Chau E, Tahsin F, Harvey S, Loganathan M, McKinstry B, et al. Assessing the Implementation and Effectiveness of the Electronic Patient-Reported Outcome Tool for Older Adults With Complex Care Needs: Mixed Methods Study. J Med Internet Res. 2021;23(12):N.PAG-N.PAG.	no	Title/Abstract	25.08.22	NMMN	no
CINAHL	334. Greener M. The burden of multimorbidity. Independent Nurse. 2021;2021(4):12-3.	no	Title/Abstract	25.08.22	NMMN	no
CINAHL	335. Gunderson TM, Myasoedova E, Davis Iii JM, Crowson CS, Davis JM, 3rd. Multimorbidity Burden in Rheumatoid Arthritis: A Population-based Cohort Study. Journal of Rheumatology. 2021;48(11):1648-54.	no	Title/Abstract	25.08.22	NMMN	no
CINAHL	336. Hunter ML, Knuiman MW, Musk B, Hui J, Murray K, Beilby JP, et al. Prevalence and patterns of multimorbidity in Australian baby boomers: the Busselton healthy ageing study. BMC Public Health. 2021;21(1):1-12.	no	dup	25.08.22	NMMN	no
CINAHL	337. Jing S, Xiyi W, Ping Z, Peige S, Dandan C, Hui Z, et al. Associating modifiable lifestyle factors with multimorbidity in community dwelling individuals from mainland China. Eur J Cardiovasc Nurs. 2021;20(6):556-64.	no	Title/Abstract	25.08.22	NMMN	no
CINAHL	338. Khalatbari‐Soltani S, Cumming RG, Chomik R, Blyth FM, Naganathan V, Handelsman DJ, et al. The association between home ownership and the health of older men: Cross‐sectional analysis of the Australian Concord Health and Ageing in Men Project. Australas J Ageing. 2021;40(3):e199-e206.	no	Title/Abstract	25.08.22	NMMN	no
CINAHL	339. Krüger C, Schäfer I, van den Bussche H, Baehr M, Bickel H, Fuchs A, et al. Non-random relations in drug use expressed as patterns comprising prescription and over-the-counter drugs in multimorbid elderly patients in primary care: Data of the exploratory analysis of the multicentre, observational cohort study MultiCare. Eur J Gen Pract. 2021;27(1):119-29.	no	Title/Abstract	25.08.22	NMMN	no
CINAHL	340. Leach MJ, Gillam M, Gonzalez‐Chica DA, Walsh S, Muyambi K, Jones M. Health care need and health disparities: Findings from the Regional South Australia Health (RESONATE) survey. Health Soc Care Community. 2021;29(4):905-17.	no	dup	25.08.22	NMMN	no
CINAHL	341. Lee KP, Wong SYS, Yip BHK, Wong ELY, Lai FTT, Chan D, et al. How common are Chinese patients with multimorbidity involved in decision-making and having a treatment plan? A cross-sectional study. Int J Clin Pract. 2021;75(8):1-12.	no	Title/Abstract	25.08.22	NMMN	no
CINAHL	342. Liu X, Cao H, Zhu H, Zhang H, Niu K, Tang N, et al. Association of chronic diseases with depression, anxiety and stress in Chinese general population: The CHCN-BTH cohort study. Journal of Affective Disorders. 2021;282:1278-87.	no	Title/Abstract	25.08.22	NMMN	no
CINAHL	343. Lopes de Andrade Bongiovani LF, Miotto N, da Rocha Restelatto MT, Fávero Cetolin S, Beltrame V. MULTIMORBIDITY AND POLYPHARMACY IN ELDERLY RESIDENTS IN THE COMMUNITY. Revista de Pesquisa: Cuidado e Fundamental. 2021;13(1):349-54.	no	Title/Abstract	25.08.22	NMMN	no
CINAHL	344. Matthews KA, Gaglioti AH, Holt JB, McGuire LC, Greenlund KJ. County-Level Concentration of Selected Chronic Conditions Among Medicare Fee-for-Service Beneficiaries and Its Association with Medicare Spending in the United States, 2017. Popul Health Manag. 2021;24(2):214-21.	no	Title/Abstract	25.08.22	NMMN	no
CINAHL	345. Mendes A. Multimorbidity, optimising treatment and preventing hospital admissions in older people...Blum M, Sallevelt B, Spinewine A, et al. Optimizing Therapy to Prevent Avoidable Hospital Admissions in Multimorbid Older Adults (OPERAM): cluster randomised controlled trial. BMJ. 2021; 374: n1585. Journal of Prescribing Practice. 2021;3(9):344-5.	no	dup	25.08.22	NMMN	no
CINAHL	346. Mitchell KB, Bartell S, Bartell S. Multimorbidity and Resident Education. Fam Med. 2021;53(7):531-4.	no	Title/Abstract	25.08.22	NMMN	no
CINAHL	347. Moreno‐Chico C, Roy C, Monforte‐Royo C, González‐De Paz L, Navarro‐Rubio MD, Gallart Fernández‐Puebla A. Effectiveness of a nurse‐led, face‐to‐face health coaching intervention in enhancing activation and secondary outcomes of primary care users with chronic conditions. Res Nurs Health. 2021;44(3):458-72.	no	Title/Abstract	25.08.22	NMMN	no
CINAHL	348. Nicholson K, Stranges S. The impact of the epidemiology of multimorbidity on health policy across settings and countries...14th European Public Health Conference (Virtual), Public health futures in a changing world, November 10-12, 2021. Eur J Public Health. 2021;31:iii310-iii.	no	Title/Abstract	25.08.22	NMMN	no
CINAHL	349. Niksic M, Redondo-Sanchez D, Chang Y-L, Rodriguez-Barranco M, Exposito-Hernandez J, Marcos-Gragera R, et al. The role of multimorbidity in short-term mortality of lung cancer patients in Spain: a population-based cohort study. BMC Cancer. 2021;21(1):1-12.	no	Title/Abstract	25.08.22	NMMN	no
CINAHL	350. Ogawa H, An Y, Nishi H, Fukuda S, Ishigami K, Ikeda S, et al. Characteristics and clinical outcomes in atrial fibrillation patients classified using cluster analysis: the Fushimi AF Registry. EP: Europace. 2021;23(9):1369-79.	no	Title/Abstract	25.08.22	NMMN	no
CINAHL	351. Paukkonen L, Oikarinen A, Kähkönen O, Kyngäs H. Patient participation during primary health‐care encounters among adult patients with multimorbidity: A cross‐sectional study. Health Expect. 2021;24(5):1660-76.	no	dup	25.08.22	NMMN	no
CINAHL	352. Peterson MD, Lin P, Kamdar N, Hurvitz EA, Mahmoudi E. Psychological, Cardiometabolic, and Musculoskeletal Morbidity and Multimorbidity Among Adults With Cerebral Palsy and Spina Bifida. Am J Phys Med Rehabil. 2021;100(10):940-5.	no	Title/Abstract	25.08.22	NMMN	no
CINAHL	353. Ramlagan S, Peltzer K, Pengpid S. Prevalence and correlates of non-daily and daily cannabis use among persons 15 years and older in South Africa: results of a national survey in 2017. Substance Abuse Treatment, Prevention & Policy. 2021;16(1):1-10.	no	Title/Abstract	25.08.22	NMMN	no
CINAHL	354. Rogans-Watson R, Shulman C, Lewer D, Armstrong M, Hudson B. FRAILTY, OLDER AGE-ASSOCIATED CONDITIONS, AND MULTIMORBIDITY AMONGST PEOPLE EXPERIENCING HOMELESSNESS IN A HOSTEL IN LONDON...British Geriatrics Society Autumn Meeting, November 25-27 2020 (Virtual). Age Ageing. 2021;50:i1-i.	no	Title/Abstract	25.08.22	NMMN	no
CINAHL	355. Schlögl M, Gordon A. HEARTS, minds and souls—it is time for geriatricians to bring more to continence management. Age Ageing. 2021;50(5):1508-11.	no	Title/Abstract	25.08.22	NMMN	no
CINAHL	356. Shi X, Nikolic G, Pottelbergh GV, van den Akker M, Vos R, Moor BD, et al. Development of Multimorbidity Over Time: An Analysis of Belgium Primary Care Data Using Markov Chains and Weighted Association Rule Mining. Journals of Gerontology Series A: Biological Sciences & Medical Sciences. 2021;76(7):1234-41.	no	dup	25.08.22	NMMN	no
CINAHL	357. Stranges S. Sleep and its effect on mental health among adolescent and adult population...14th European Public Health Conference (Virtual), Public health futures in a changing world, November 10-12, 2021. Eur J Public Health. 2021;31:iii10-iii1.	no	Title/Abstract	25.08.22	NMMN	no
CINAHL	358. Thomson J, Hall M, Nelson K, Flores JC, Garrity B, DeCourcey DD, et al. Timing of Co-occurring Chronic Conditions in Children With Neurologic Impairment. Pediatrics. 2021;147(2):1-10.	no	Title/Abstract	25.08.22	NMMN	no
CINAHL	359. Tomita A, Leyna GH, Kim H-Y, Moodley Y, Mpolya E, Mogeni P, et al. Patterns of multimorbidity and their association with hospitalisation: a population-based study of older adults in urban Tanzania. Age Ageing. 2021;50(4):1349-60.	no	Title/Abstract	25.08.22	NMMN	no
CINAHL	360. Vincentis AD, Vespasiani-Gentilucci U, Costanzo L, Novella A, Cortesi L, Nobili A, et al. The multifaceted spectrum of liver cirrhosis in older hospitalised patients: analysis of the REPOSI registry. Age Ageing. 2021;50(2):498-504.	no	Title/Abstract	25.08.22	NMMN	no
CINAHL	361. Weis J, Dresch C, Bartsch HH, Kurlemann U, Maiwald P, Rademaker AL, et al. Barrieren der Antragstellung in der Onkologischen Rehabilitation: Eine bundesweite Expertenstudie. Rehabilitation. 2021;60(2):95-101.	no	Title/Abstract	25.08.22	NMMN	no
CINAHL	362. Wilkinson TJ, Memory K, Lightfoot CJ, Palmer J, Smith AC. Determinants of patient activation and its association with cardiovascular disease risk in chronic kidney disease: A cross‐sectional study. Health Expect. 2021;24(3):843-52.	no	Title/Abstract	25.08.22	NMMN	no
CINAHL	363. Yao Y, Guo Y, Lip GYH. The Effects of Implementing a Mobile Health–Technology Supported Pathway on Atrial Fibrillation–Related Adverse Events Among Patients With Multimorbidity: The mAFA-II Randomized Clinical Trial. JAMA netw. 2021;4(12):e2140071-e.	no	Title/Abstract	25.08.22	NMMN	no
CINAHL	364. Yuanyuan J, Bratzke L, Baumann LC. Helping persons with multiple chronic conditions overcome barriers to self-management. Nurse Pract. 2021;46(3):20-9.	no	Title/Abstract	25.08.22	NMMN	no
CINAHL	365. Zhang W, Radhakrishnan K, Becker H, Acton GJ, Holahan CK. Self-Regulation Strategies Among Community-Dwelling People Aging With Arthritis and Multimorbidity. J Gerontol Nurs. 2021;47(1):35-45.	no	Title/Abstract	25.08.22	NMMN	no
CINAHL	366. Multimorbidity clustering patterns in Rheumatoid Arthritis and association with adverse health events: A UK Biobank study. Annals of Family Medicine. 2022;20:94-5.	no	Title/Abstract	25.08.22	NMMN	no
CINAHL	367. Christianson-Silva PDNPFNPBCANPBC, Russell-Kibble ADNPFNPCF, Faculty A, Shaver JF, Dean f, Emeritus D. A nurse practitioner-led care bundle approach for primary care of patients with complex health needs. J Am Assoc Nurse Pract. 2022;34(2):364-72.	no	Title/Abstract	25.08.22	NMMN	no
CINAHL	368. Dodds RM, Bunn JG, Hillman S, Granic A, Murray J, Witham MD, et al. 1055 SIMPLE APPROACHES TO CHARACTERISING MULTIPLE LONG-TERM CONDITIONS (MULTIMORBIDITY) AND RATES OF HOSPITAL ADMISSION IN UK BIOBANK...British Geriatrics Society Spring Meeting (Online), April 6-8, 2022. Age Ageing. 2022;51:1-.	no	Title/Abstract	25.08.22	NMMN	no
CINAHL	369. Ferry FR, Rosato MG, Curran EJ, O'Reilly D, Leavey G. Multimorbidity among persons aged 25–64 years: a population-based study of social determinants and all-cause mortality. J Public Health (Oxf). 2022;44(1):e59-e67.	no	Title/Abstract	25.08.22	NMMN	no
CINAHL	370. Gangannagaripalli J, Yaakob S, Watson M. MEdication Management in older people with Intellectual Disabilities (MEMID): a scoping review...Health Services Research and Pharmacy Practice Conference, 11-12 April, 2022, University of Bath, UK. International Journal of Pharmacy Practice. 2022;30:i44-i5.	no	Title/Abstract	25.08.22	NMMN	no
CINAHL	371. Granic A, Martin-Ruiz C, Rimmer L, Dodds RM, Robinson L, Spyridopoulos I, et al. 986 IMMUNOSENESCENCE PROFILES AND MULTIPLE LONG-TERM CONDITIONS IN VERY OLD ADULTS: THE NEWCASTLE 85+ STUDY...British Geriatrics Society Spring Meeting (Online), April 6-8, 2022. Age Ageing. 2022;51:1-.	no	dup	25.08.22	NMMN	no
CINAHL	372. Hanlon P, Butterly E, Shah AV, Hannigan LJ, Wild SH, Guthrie B, et al. 955 ANALYSIS OF RANDOMISED CONTROLLED TRIAL SERIOUS ADVERSE EVENT RATES AS A MARKER OF TRIAL REPRESENTATIVENESS...British Geriatrics Society Spring Meeting (Online), April 6-8, 2022. Age Ageing. 2022;51:1-.	no	Title/Abstract	25.08.22	NMMN	no
CINAHL	373. Lai H-Y, Huang S-T, Chen L-K, Hsiao F-Y. Development of frailty index using ICD-10 codes to predict mortality and rehospitalization of older adults: An update of the multimorbidity frailty index. Arch Gerontol Geriatr. 2022;100:N.PAG-N.PAG.	no	Title/Abstract	25.08.22	NMMN	no
CINAHL	374. Launders N, Hayes JF, Price G, Osborn DPJ, Osborn DP. Clustering of physical health multimorbidity in people with severe mental illness: An accumulated prevalence analysis of United Kingdom primary care data. PLoS Medicine. 2022;19(4):1-23.	no	Title/Abstract	25.08.22	NMMN	no
CINAHL	375. Li C, Peng W, Li M, Li X, Yang T, Yan H, et al. Exploring the relationship between depression and different multimorbidity patterns among older people covered by long‐term care insurance in Shanghai, China. Psychogeriatrics. 2022;22(1):99-107.	no	Title/Abstract	25.08.22	NMMN	no
CINAHL	376. Lopes Lima M, Bordin D, Fernandes Furquim RC, Andreani Cabral LP, Vicente Muller E, Berger Fadel C. Caminho na rede formal de cuidado em saúde de pacientes pós-alta hospitalar segundo multimorbidade. Revista Cuidarte. 2022;13(1):1-17.	no	Title/Abstract	25.08.22	NMMN	no
CINAHL	377. Malins S, Moghaddam N, Morriss R, Schröder T, Brown P, Boycott N. The predictive value of patient, therapist, and in‐session ratings of motivational factors early in remote cognitive behavioural therapy for severe health anxiety. Br J Clin Psychol. 2022;61(2):364-84.	no	Title/Abstract	25.08.22	NMMN	no
CINAHL	378. Mattei J, Tamez M, O'Neill J, Haneuse S, Mendoza S, Orozco J, et al. Chronic Diseases and Associated Risk Factors Among Adults in Puerto Rico After Hurricane Maria. JAMA netw. 2022;5(1):e2139986-e.	no	Title/Abstract	25.08.22	NMMN	no
CINAHL	379. Oliveira FEG, Griep RH, Chor D, Giatti L, Machado LAC, Barreto SM, et al. Racial inequalities in multimorbidity: baseline of the Brazilian Longitudinal Study of Adult Health (ELSA-Brasil). BMC Public Health. 2022;22(1):1-15.	no	Title/Abstract	25.08.22	NMMN	no
CINAHL	380. Pourat N, Xiao C, Yusuke T, Lu C, Weihao Z, Hoang H, et al. Intersection of Complexity and High Utilization Among Health Center Patients Aged 18 to 64 Years. American Journal of Managed Care. 2022;28(2):66-72.	no	Title/Abstract	25.08.22	NMMN	no
CINAHL	381. Rafferty AP, Luo H, Winterbauer NLMS, Bell RAMS, Little NRG, Imai S. Health Literacy Among Adults With Multiple Chronic Health Conditions. J Public Health Manag Pract. 2022;28(2):E610-E4.	no	Title/Abstract	25.08.22	NMMN	no
CINAHL	382. Rhim HC, Park CM, Kim DH. Association of social determinants, multimorbidity, and functional status with mortality after hospitalization for pneumonia in South Korea. J Am Geriatr Soc. 2022;70(8):2428-31.	no	Title/Abstract	25.08.22	NMMN	no
CINAHL	383. Rijken M, Close J, Menting J, Lette M, Stoop A, Zonneveld N, et al. Assessing the experience of person‐centred coordinated care of people with chronic conditions in the Netherlands: Validation of the Dutch P3CEQ. Health Expect. 2022;25(3):1069-80.	no	Title/Abstract	25.08.22	NMMN	no
CINAHL	384. Rosenfeld LC, Wang P, Holland J, Ruble M, Parsons Iii T, Huang H. Care Management of Comorbid Medical and Psychiatric Illness: A Conceptual Framework for Improving Equity of Care. Popul Health Manag. 2022;25(2):148-56.	no	Title/Abstract	25.08.22	NMMN	no
CINAHL	385. Saul P. Multimorbidity in midlife linked to higher risk of dementia. Practitioner. 2022;266(1856):5-.	no	Title/Abstract	25.08.22	NMMN	no
CINAHL	386. Shirai S, Kwak MJD, Lee JMS, Kwak MJ, Lee J. Measures of Frailty in Homebound Older Adults. South Med J. 2022;115(4):276-9.	no	Title/Abstract	25.08.22	NMMN	no
CINAHL	387. Sturm N, Krisam J, Szecsenyi J, Bentner M, Frick E, Mächler R, et al. Spirituality, Self-Care, and Social Activity in the Primary Medical Care of Elderly Patients: Results of a Cluster-Randomized Interventional Trial (HoPES3). Deutsches Aerzteblatt International. 2022;119(8):124-31.	no	Title/Abstract	25.08.22	NMMN	no
CINAHL	388. Tenison E, Lithander FE, Brazier D, Smith M, Ben-Shlomo Y, Henderson EJ. 697 PATIENTS WITH PARKINSONISM AND THEIR CAREGIVERS: A PROTOCOL FOR THE PRIME-UK CROSS-SECTIONAL STUDY...British Geriatrics Society Abstracts from the Autumn Meeting (Virtual), November 24-26, 2021. Age Ageing. 2022;51:1-.	no	Title/Abstract	25.08.22	NMMN	no
CINAHL	389. Yoonhee S, Eun Jeong C, Bomi P, Hye Ah L, Eun-Kyung L, Hyesook P, et al. Adjustment for Multimorbidity in Estimations of the Burden of Diseases Using Korean NHIS Data. Journal of Preventive Medicine & Public Health. 2022;55(1):28-36.	no	Title/Abstract	25.08.22	NMMN	no
CINAHL	390. Zhang K, Wu B, Zhang W. Adverse childhood experiences in relation to comorbid cardiovascular diseases and diabetes among middle‐aged and old adults in China. Geriatr Gerontol Int. 2022;22(1):12-8.	no	Title/Abstract	25.08.22	NMMN	no
EMBASE	1. Mizokami F, Koide Y, Noro T, Furuta K. Polypharmacy With Common Diseases in Hospitalized Elderly Patients. American Journal Geriatric Pharmacotherapy.	no	Title/Abstract	25.08.22	NMMN	no
EMBASE	2. Nagga K, Dong HJ, Marcusson J, Skoglund SO, Wressle E. Health-related factors associated with hospitalization for old people: Comparisons of elderly aged 85 in a population cohort study. Archives of Gerontology and Geriatrics.	no	Title/Abstract	25.08.22	NMMN	no
EMBASE	3. Nriagu J, Martin J, Smith P, Socier D. Residential hazards, high asthma prevalence and multimorbidity among children in Saginaw, Michigan. Science of the Total Environment.	no	Title/Abstract	25.08.22	NMMN	no
EMBASE	4. Vedel I, Lapointe L, Lussier MT, Richard C, Goudreau J, Lalonde L, et al. Healthcare professionals' adoption and use of a clinical information system (CIS) in primary care: Insights from the Da Vinci study. International Journal of Medical Informatics.	no	Title/Abstract	25.08.22	NMMN	no
EMBASE	5. Zekry D, Frangos E, Graf C, Michel JP, Gold G, Krause KH, et al. Diabetes, comorbidities and increased long-term mortality in older patients admitted for geriatric inpatient care. Diabetes and Metabolism.	no	Title/Abstract	25.08.22	NMMN	no
EMBASE	6. Kohler U, Becker H, Borrman R, Faust M, Himmelmann H, Liesendahl K, et al. The ECG in patients with sleep-related ventilatory control disorders. Its value in diagnosis and therapy. [German]. Praxis und Klinik der Pneumologie. 1987;41(10):380-4.	no	Title/Abstract	25.08.22	NMMN	no
EMBASE	7. Lipsitz LA, Jonsson PV, Marks BL, Parker JA, Royal HD, Wei JY. Recuced supine cardiac volumes and diastolic filling rates in elderly patients with chronic medical conditions. J Am Geriatr Soc. 1990;38(2):103-7.	no	Title/Abstract	25.08.22	NMMN	no
EMBASE	8. Roman Diaz M. Prevalence of obesity and associated conditions in a center for family medicine. [Spanish]. Boletin de la Asociacion Medica de Puerto Rico. 1992;84(11):302-4.	no	Title/Abstract	25.08.22	NMMN	no
EMBASE	9. Rieger A, Hannemann L, Wegner A. Anaesthesiological care of elderly traumatised patients. [German]. Anasthesiologie und Intensivmedizin. 1995;36(4):81-91.	no	Title/Abstract	25.08.22	NMMN	no
EMBASE	10. Flynn PM, Craddock SG, Luckey JW, Hubbard RL, Dunteman GH. Comorbidity of antisocial personality and mood disorders among psychoactive substance-dependent treatment clients. Journal of Personality Disorders. 1996;10(1):56-67.	no	Title/Abstract	25.08.22	NMMN	no
EMBASE	11. Lyons AR, Karpf DB, Lips P, Cooper C. Clinical outcomes and treatment of hip fractures. American Journal of Medicine. 1997;103(2 A):51S-64S.	no	Title/Abstract	25.08.22	NMMN	no
EMBASE	12. Parsons DS, Harris DCH. A review of quality of life in chronic renal failure. PharmacoEconomics. 1997;12(2):140-60.	no	Title/Abstract	25.08.22	NMMN	no
EMBASE	13. Rodriguez JA, Cleries M, Vela E. Diabetic patients on renal replacement therapy: Analysis of Catalan Registry Data. Nephrology Dialysis Transplantation. 1997;12(12):2501-9.	no	Title/Abstract	25.08.22	NMMN	no
EMBASE	14. Linden M, Kurtz G, Baltes MM, Geiselmann B, Lang FR, Reischies FM, et al. Depression in old age. Results from the Berlin aging study. [German]. Nervenarzt. 1998;69(1):27-37.	no	Title/Abstract	25.08.22	NMMN	no
EMBASE	15. Olde Rikkert MGM, Van Asselt DZB, Van Kraaij DJW, Jansen RWMM, Hoefnagels WHL. Recruitment and selection of subjects in geriatric research: Literature review and experiences of the Nijmegen NESTOR-Research. [Dutch]. Tijdschrift voor Gerontologie en Geriatrie. 1998;29(1):4-10.	no	Title/Abstract	25.08.22	NMMN	no
EMBASE	16. Van den Akker M, Buntix F, Metsemakers JFM, Roos S, Knottnerus JA. Multimorbidity in general practice: Prevalence, incidence, and determinants of co-occurring chronic and recurrent diseases. J Clin Epidemiol. 1998;51(5):367-75.	no	Title/Abstract	25.08.22	NMMN	no
EMBASE	17. Fusgen I. Physiology and pathophysiology of voiding in the elderly. [German]. Fortschritt und Fortbildung in der Medizin. 1999;22:205-10+337.	no	Title/Abstract	25.08.22	NMMN	no
EMBASE	18. Missler G, Strnad J, Bahro M. Diagnosis and therapy of alcohol-withdrawal symptoms in the elderly. A case report. [German]. Praxis. 1999;88(34):1343-6.	no	Title/Abstract	25.08.22	NMMN	no
EMBASE	19. Werneck AO, Schuch FB, Stubbs B, Oyeyemi AL, Szwarcwald CL, Vancampfort D, et al. Independent and combined associations of sugar-sweetened beverage consumption, TV viewing, and physical activity with severe depressive symptoms among 59,402 adults. Rev Bras Psiquiatr. 1999(pagination).	no	Title/Abstract	25.08.22	NMMN	no
EMBASE	20. Goss F. Treatment of cardiac insufficiency in the elderly. [German]. MMW-Fortschritte der Medizin. 2000;142(22):30-4.	no	Title/Abstract	25.08.22	NMMN	no
EMBASE	21. Horackova M, Tosnerova T, Vankova S, Safarova R, Herink J, Berdych M. Collaboration of the out-patient department for memory disorders with the medical department. [Czech]. Prakticky Lekar. 2000;80(1):39-43.	no	Title/Abstract	25.08.22	NMMN	no
EMBASE	22. Lerner DJ, Amick IBC, Malspeis S, Rogers WH. A national survey of health-related work limitations among employed persons in the United States. Disability and Rehabilitation. 2000;22(5):225-32.	no	Title/Abstract	25.08.22	NMMN	no
EMBASE	23. Ling SM, Fried LP, Garrett E, Hirsch R, Guralnik JM, Hochberg MC. The accuracy of self-report of physician diagnosed rheumatoid arthritis in moderately to severely disabled older women. Journal of Rheumatology. 2000;27(6):1390-4.	no	Title/Abstract	25.08.22	NMMN	no
EMBASE	24. Peek MK, Coward RT. Antecedents of disability for older adults with multiple chronic health conditions. Research on Aging. 2000;22(4):422-44.	no	Title/Abstract	25.08.22	NMMN	no
EMBASE	25. Rychter O, Borchers E, Zierden E. Extracorporeal shock wave lithotripsy of large bile duct stones. European Journal of Geriatrics. 2000;2(2):84-6.	no	Title/Abstract	25.08.22	NMMN	no
EMBASE	26. Szadoczky E, Rihmer Z, Papp Z, Vitrai J, Furedi J. Suicidal behaviour in Hungarian adult population. [Hungarian]. Psychiatria Hungarica. 2000;15(2):127-33.	no	Title/Abstract	25.08.22	NMMN	no
EMBASE	27. Von Renteln-Kruse W. Dizziness in elderly patients from the viewpoint of clinical geriatrics. [German]. Medizinische Welt. 2000;51(6):162-7.	no	Title/Abstract	25.08.22	NMMN	no
EMBASE	28. Hardt R. The most common cause of death: Cardiac emergencies in geriatrics. [German]. Notfall Medizin. 2001;27(6):308-13.	no	Title/Abstract	25.08.22	NMMN	no
EMBASE	29. Herrmann M. Diarrhoea associated with antibiotics - The underestimated illness. Epidemiology in figures and facts/DAA incidence in outpatient treatment. [German]. Verdauungskrankheiten. 2001;19(5):220-33.	no	Title/Abstract	25.08.22	NMMN	no
EMBASE	30. Menotti A, Mulder I, Nissinen A, Giampaoli S, Feskens EJM, Kromhout D. Prevalence of morbidity and multimorbidity in elderly male populations and their impact on 10-year all-cause mortalitym: The FINE study (Finland, Italy, Netherlands, elderly). J Clin Epidemiol. 2001;54(7):680-6.	no	dup	25.08.22	NMMN	no
EMBASE	31. Rittinger O. Clinical features and genetic analysis of Prader-Willi syndrome. [German]. Klinische Padiatrie. 2001;213(3):91-8.	no	Title/Abstract	25.08.22	NMMN	no
EMBASE	32. Schwarz R, Gunzelmann T, Hinz A, Brahler E. Anxiety and depression in the normal population aged above 60 years. [German]. Dtsch Med Wochenschr. 2001;126(21):611-5.	no	Title/Abstract	25.08.22	NMMN	no
EMBASE	33. Batstra L, Bos EH, Neeleman J. Quantifying psychiatric comorbidity - Lessions from chronic disease epidemiology. Social Psychiatry and Psychiatric Epidemiology. 2002;37(3):105-11.	no	Title/Abstract	25.08.22	NMMN	no
EMBASE	34. Chan DKY, Chong R, Basilikas J, Mathie M, Tak Hung W. Survey of major chronic illnesses and hospital admissions via the emergency department in a randomized older population in Randwick, Australia. Emergency Medicine. 2002;14(4):387-92.	no	Title/Abstract	25.08.22	NMMN	no
EMBASE	35. Maiz HB, Abderrahim E, Zouaghi K. Anemia and end-stage renal disease in the developing world. Artificial Organs. 2002;26(9):760-4.	no	Title/Abstract	25.08.22	NMMN	no
EMBASE	36. Rojas-Huerta A, Giraldo-Rodriguez L, Agudelo-Botero M, Mino-Leon D. Differences by Sex in the Presentation of Multimorbidity: Longitudinal Study in Mexican Adults Living in the Community, 2001-2018. Journal of women's health. 2002(pagination).	no	Title/Abstract	25.08.22	NMMN	no
EMBASE	37. Wagener P. Immunosuppressive therapy in elderly patients with multiple diseases. [German]. European Journal of Geriatrics. 2002;4(1):28-33.	no	Title/Abstract	25.08.22	NMMN	no
EMBASE	38. Arnhold-Kerri S, Sperlich S, Collatz J. Disease Profiles and Therapy Effects of Patients in Mother-Child Rehabilitation Centres. [German]. Rehabilitation. 2003;42(5):290-9.	no	Title/Abstract	25.08.22	NMMN	no
EMBASE	39. Fuchs Z, Novikov I, Blumstein T, Chetrit A, Gindin J, Modan B. Patterns of drug use among the community-dwelling old-old population in Israel. Israel Medical Association Journal. 2003;5(5):346-51.	no	Title/Abstract	25.08.22	NMMN	no
EMBASE	40. Lotz N. Cardiovascular high-level medicine - Without integrated follow-up?. [German]. Journal fur Kardiologie. 2003;10(7-8):318-20.	no	Title/Abstract	25.08.22	NMMN	no
EMBASE	41. Saldias Penafiel F, O'Brien Solar A, Gederlini Gollerino A, Farias Gontupil G, Diaz Fuenzalida A. Community-acquired pneumonia requiring hospitalization in immunocompetent elderly patients: Clinical features, prognostic factors and treatment. [Spanish]. Archivos de Bronconeumologia. 2003;39(8):333-40.	no	Title/Abstract	25.08.22	NMMN	no
EMBASE	42. Wagner N, Pittrow D, Kirch W, Ritz E, Goke B, Lehnert H, et al. The cardiovascular high-risk-patient in primary care - The HYDRA-study. [German]. Journal fur Kardiologie. 2003;10(7-8):311-3.	no	Title/Abstract	25.08.22	NMMN	no
EMBASE	43. Alonso J, Ferrer M, Gandek B, Ware Jr JE, Aaronson NK, Mosconi P, et al. Health-related quality of life associated with chronic conditions in eight countries: Results from the International Quality of Life Assessment (IQOLA) Project. Qual Life Res. 2004;13(2):283-98.	no	Title/Abstract	25.08.22	NMMN	no
EMBASE	44. Butler T, Kariminia A, Levy M, Murphy M. The self-reported health status of prisoners in New South Wales. Australian and New Zealand Journal of Public Health. 2004;28(4):344-50.	no	Title/Abstract	25.08.22	NMMN	no
EMBASE	45. Hegyi L. Old people as users of drugs. [Slovak]. Farmaceuticky Obzor. 2004;73(7):185-90.	no	Title/Abstract	25.08.22	NMMN	no
EMBASE	46. Weber A, Weltle D, Lederer P. Expectations and reality of occupational reintegration of teachers unfit for work. [German]. Gesundheitswesen. 2004;66(10):667-73.	no	Title/Abstract	25.08.22	NMMN	no
EMBASE	47. Abdelhafiz AH. Diabetes in older people. CME Journal Geriatric Medicine. 2005;7(2):90-5.	no	Title/Abstract	25.08.22	NMMN	no
EMBASE	48. Ahluwalia IB, Mack KA, Mokdad A. Changes in selected chronic disease-related risks and health conditions for nonpregnant women 18-44 years old BRFSS. Journal of Women's Health. 2005;14(5):382-6.	no	Title/Abstract	25.08.22	NMMN	no
EMBASE	49. Boyd CM, Darer J, Boult C, Fried LP, Boult L, Wu AW. Clinical practice guidelines and quality of care for older patients with multiple comorbid diseases: Implications for pay for performance. Journal of the American Medical Association. 2005;294(6):716-24.	no	Title/Abstract	25.08.22	NMMN	no
EMBASE	50. Stausberg J, Dahlmann C, Kroger K, Maier I, Schneider H, Niebel W. Frequency of pressure ulcers in patients with an episode of intensive care in a university hospital. [German]. Intensivmedizin und Notfallmedizin. 2005;42(2):165-71.	no	Title/Abstract	25.08.22	NMMN	no
EMBASE	51. Wiesner G, Bittner E. On the incidence and prevalence of polypathia in Germany. [German]. Arbeitsmedizin Sozialmedizin Umweltmedizin. 2005;40(9):490-8.	no	Title/Abstract	25.08.22	NMMN	no
EMBASE	52. Bharucha AJ, Dew MA, Miller MD, Borson S, Reynolds IC. Psychotherapy in Long-Term Care: A Review. J Am Med Dir Assoc. 2006;7(9):568-80.	no	Title/Abstract	25.08.22	NMMN	no
EMBASE	53. Miklowitz DJ, Cicchetti D. Toward a life span developmental psychopathology perspective on bipolar disorder. Development and Psychopathology. 2006;18(4):935-8.	no	Title/Abstract	25.08.22	NMMN	no
EMBASE	54. Moraes Sarmento P, Fonseca C, Marques F, Ceia F, Aleixo A. Acutely decompensated heart failure: Characteristics of hospitalized patients and opportunities to improve their care. [Portuguese, English]. Revista Portuguesa de Cardiologia. 2006;25(1):13-27.	no	Title/Abstract	25.08.22	NMMN	no
EMBASE	55. Rius C, Pereza G. Measurement of chronic conditions in a single person as a mortality predictor. [Spanish]. Gaceta Sanitaria. 2006;20(SUPPL. 3):17-26.	no	Title/Abstract	25.08.22	NMMN	no
EMBASE	56. Todd G. Adverse Cutaneous Drug Eruptions and HIV: a Clinician's Global Perspective. Dermatologic Clinics. 2006;24(4):459-72.	no	Title/Abstract	25.08.22	NMMN	no
EMBASE	57. Beyer M, Otterbach I, Erler A, Muth C, Gensichen J, Gerlach FM. Multimorbidity in general practice part I: A pragmatic definition, epidemiology, prerequisites of care. [German]. Zeitschrift fur Allgemeinmedizin. 2007;83(8):310-5.	no	Title/Abstract	25.08.22	NMMN	no
EMBASE	58. Coll-Planas L, Bergmann A, Schwarz P, Guillen-Grima F, Schulze J. Quality of care among older adults with diabetes mellitus: Comparison between community-dwelling adults attended to by home care services and nursing home residents in Dresden. [German]. Zeitschrift fur Arztliche Fortbildung und Qualitatssicherung. 2007;101(9):623-9.	no	Title/Abstract	25.08.22	NMMN	no
EMBASE	59. Duarte MB, Rego MAV. Depression and clinical illness: Comorbidity in a geriatric outpatient clinic. [Portuguese]. Cad Saude Publica. 2007;23(3):691-700.	no	Title/Abstract	25.08.22	NMMN	no
EMBASE	60. Faes M, Van Iersel M, Olde Rikkert MGM. Methodological issues in geriatric research. Journal of Nutrition, Health and Aging. 2007;11(3):254-9.	no	Title/Abstract	25.08.22	NMMN	no
EMBASE	61. Fortin M, Soubhi H, Hudon C, Bayliss EA, Van Den Akker M. Multimorbidity's many challenges. British Medical Journal. 2007;334(7602):1016-7.	no	Title/Abstract	25.08.22	NMMN	no
EMBASE	62. Gobel H, Heinze A. Headache and facial pain in the elderly. [German]. Schmerz. 2007;21(6):561-71.	no	Title/Abstract	25.08.22	NMMN	no
EMBASE	63. Goeman DP, Douglass JA. Optimal management of asthma in elderly patients: Strategies to improve adherence to recommended interventions. Drugs and Aging. 2007;24(5):381-94.	no	Title/Abstract	25.08.22	NMMN	no
EMBASE	64. Goulet JL, Fultz SL, Rimland D, Butt A, Gibert C, Rodriguez-Barradas M, et al. Do patterns of comorbidity vary by HIV status, age, and HIV severity? Clin Infect Dis. 2007;45(12):1593-601.	no	Title/Abstract	25.08.22	NMMN	no
EMBASE	65. Ho KM, Finn J, Knuiman M, Webb SAR. Combining multiple comorbidities with Acute Physiology Score to predict hospital mortality of critically ill patients: A linked data cohort study. Anaesthesia. 2007;62(11):1095-100.	no	Title/Abstract	25.08.22	NMMN	no
EMBASE	66. Kilbourne AM, Daugherty B, Pincus HA. What do general medical guidelines say about depression care? Depression treatment recommendations in general medical practice guidelines. Curr Opin Psychiatry. 2007;20(6):626-31.	no	Title/Abstract	25.08.22	NMMN	no
EMBASE	67. Lang CC, Mancini DM. Non-cardiac comorbidities in chronic heart failure. Heart. 2007;93(6):665-71.	no	Title/Abstract	25.08.22	NMMN	no
EMBASE	68. Marinic T, Ozvacic Z, Katic M, Polasek O, Lazic D. Characteristics of depression in otocac ten years after the war. [Bosnian]. Acta Med Croatica. 2007;61(1):25-31.	no	Title/Abstract	25.08.22	NMMN	no
EMBASE	69. Monte S, Moscogiuri R, Germinario C, Macchia A, D'Ettorre A, Lepore V, et al. Patients with multiple comorbidities. The heart failure model. [Italian]. Giornale Italiano di Farmacia Clinica. 2007;21(1):11-20.	no	Title/Abstract	25.08.22	NMMN	no
EMBASE	70. Noel PH, Parchman ML, Williams Jr JW, Cornell JE, Shuko L, Zeber JE, et al. The challenges of multimorbidity from the patient perspective. J Gen Intern Med. 2007;22(SUPPL. 3):419-24.	no	Title/Abstract	25.08.22	NMMN	no
EMBASE	71. Okura Y, Ohno Y, Suzuki K, Taneda K, Ramadan MM, Mitsuma W, et al. Characterization of outpatients with systolic dysfunction in a Japanese community by total enumeration - Sado heart failure study. Circulation Journal. 2007;71(7):1004-12.	no	Title/Abstract	25.08.22	NMMN	no
EMBASE	72. Olson C, Schnatz PF. Evaluation and management of chronic pelvic pain in women. Journal of Clinical Outcomes Management. 2007;14(10):563-72.	no	Title/Abstract	25.08.22	NMMN	no
EMBASE	73. Pullen R. Decubitus ulcers at an advanced age - Expression of advanced functional defects. [German]. Klinikarzt. 2007;36(3):143-8.	no	Title/Abstract	25.08.22	NMMN	no
EMBASE	74. Ruger JP, Kim HJ. Out-of-pocket healthcare spending by the poor and chronically III in the republic of Korea. American Journal of Public Health. 2007;97(5):804-11.	no	Title/Abstract	25.08.22	NMMN	no
EMBASE	75. Smith SM, O'Dowd T. Chronic diseases: What happens when they come in multiples? British Journal of General Practice. 2007;57(537):268-70.	no	Title/Abstract	25.08.22	NMMN	no
EMBASE	76. Tann SS, Yabiku ST, Okamoto SK, Yanow J. Triadd: The risk for alcohol abuse, depression, and diabetes multimorbidity in the American Indian and Alaska native population. American Indian and Alaska Native Mental Health Research. 2007;14(1):1-23.	no	Title/Abstract	25.08.22	NMMN	no
EMBASE	77. Van Bussel B, Pijpers E, Ferreira I, Castermans P, Nieuwenhuijzen Kruseman A. Polymorbidity in diabetes in older people: Consequences for care and vocational training. Postgraduate Medical Journal. 2007;83(986):763-7.	no	Title/Abstract	25.08.22	NMMN	no
EMBASE	78. van der Wel MC, Jansen RWMM, Bakx JC, Bor HHJ, OldeRikkert MGM, van Weel C. Non-cardiovascular co-morbidity in elderly patients with heart failure outnumbers cardiovascular co-morbidity. European Journal of Heart Failure. 2007;9(6-7):709-15.	no	Title/Abstract	25.08.22	NMMN	no
EMBASE	79. Zietemann V, Zietemann P, Weitkunat R, Kwetkat A. Relation between certain diseases and frequency of depression in geriatric patients. [German]. Nervenarzt. 2007;78(6):657-64.	no	Title/Abstract	25.08.22	NMMN	no
EMBASE	80. Abid S, De Silva S, Warwicker P, Farrington K. Infective spondylodiscitis in patients on high-flux hemodialysis and on-line hemodiafiltration. Hemodialysis International. 2008;12(4):463-70.	no	Title/Abstract	25.08.22	NMMN	no
EMBASE	81. Boyd CM, Ritchie CS, Tipton EF, Studenski SA, Wieland D. From bedside to bench: Summary from the American Geriatrics Society/National Institute on Aging Research Conference on Comorbidity and Multiple Morbidity in Older Adults. Aging Clinical and Experimental Research. 2008;20(3):181-8.	no	Title/Abstract	25.08.22	NMMN	no
EMBASE	82. Faller H, Angermann CE. Depression in chronic heart failure: Complication, risk factor or autonomous disease?. [German]. Internist. 2008;49(4):394-404.	no	Title/Abstract	25.08.22	NMMN	no
EMBASE	83. Fernandez Miera MF. Patients with multimorbidity in the hospital setting. [Spanish]. Gaceta Sanitaria. 2008;22(2):137-41.	no	Title/Abstract	25.08.22	NMMN	no
EMBASE	84. Gomes MDM. Epidemiological issues of the psychiatric comorbidities in epilepsy. [Portuguese]. Journal of Epilepsy and Clinical Neurophysiology. 2008;14(4):162-70.	no	Title/Abstract	25.08.22	NMMN	no
EMBASE	85. Hussey DL, Drinkard AM, Falletta L, Flannery DJ. Understanding clinical complexity in delinquent youth: Comorbidities, service utilization, cost, and outcomesf. Journal of Psychoactive Drugs. 2008;40(1):85-95.	no	Title/Abstract	25.08.22	NMMN	no
EMBASE	86. Kirkness CS, Yu J, Asche CV. The effect on comorbidity and pain in patients with osteoarthritis. Journal of Pain and Palliative Care Pharmacotherapy. 2008;22(4):336-48.	no	Title/Abstract	25.08.22	NMMN	no
EMBASE	87. Lubbe AS, Rlesenberg H, Baysal B, Deppermann K, Lang SM. Rehabilitation of lung cancer patients. [German]. Pneumologie. 2008;62(8):502-6.	no	Title/Abstract	25.08.22	NMMN	no
EMBASE	88. Noyes K, Liu H, Temkin-Greener H. Medicare capitation model, functional status, and multiple comorbidities: Model accuracy. American Journal of Managed Care. 2008;14(10):679-90.	no	Title/Abstract	25.08.22	NMMN	no
EMBASE	89. Ramirez-Duque N, Ollero-Baturone M, Bernabeu-Wittel M, Rincon-Gomez M, Ortiz-Camunez MA, Garcia-Morillo S. Clinical, functional, mental and sociofamiliar features in pluripathological patients. One-year prospective study in Primary Health Care. [Spanish]. Revista Clinica Espanola. 2008;208(1):4-11.	no	Title/Abstract	25.08.22	NMMN	no
EMBASE	90. Schram MT, Frijters D, van de Lisdonk EH, Ploemacher J, de Craen AJM, de Waal MWM, et al. Setting and registry characteristics affect the prevalence and nature of multimorbidity in the elderly. J Clin Epidemiol. 2008;61(11):1104-12.	no	Title/Abstract	25.08.22	NMMN	no
EMBASE	91. Smith SM, Ferede A, O'Dowd T. Multimorbidity in younger deprived patients: An exploratory study of research and service implications in general practice. BMC Family Practice. 2008;9 (no pagination).	no	Title/Abstract	25.08.22	NMMN	no
EMBASE	92. Song P, Zhang J. Research progress on influencing factors and improvement measures of elderly anemia. [Chinese]. Wei sheng yan jiu = Journal of hygiene research. 2008;37(1):109-11.	no	Title/Abstract	25.08.22	NMMN	no
EMBASE	93. Uijen A, van de Lisdonk E. Multimorbidity in primary care: Prevalence and trend over the last 20 years. Eur J Gen Pract. 2008;14(SUPPL. 1):28-32.	no	Title/Abstract	25.08.22	NMMN	no
EMBASE	94. Akazawa M, Imai H, Igarashi A. Potentially inappropriate medication use in elderly using japanese beers criteria. Value Health. 2009;12(3):A170.	no	Title/Abstract	25.08.22	NMMN	no
EMBASE	95. Alon E, Martin U, Cachin C. Analgesia with controlled release hydromorphone for visceral, somatic and neuropathic pain. European Journal of Pain. 2009;1):S85.	no	Title/Abstract	25.08.22	NMMN	no
EMBASE	96. Aronow WS. Hypertension in the Elderly. Clin Geriatr Med. 2009;25(4):579-90.	no	Title/Abstract	25.08.22	NMMN	no
EMBASE	97. Cannon CP, Kumar A. Treatment of overweight and obesity: Lifestyle, pharmacologic, and surgical options. Clinical Cornerstone. 2009;9(4):55-71.	no	Title/Abstract	25.08.22	NMMN	no
EMBASE	98. Cesano S, Atti AR, Moretti F, Bernabei V, Morini V, Modenese A, et al. Anxiety syndrome and somatic morbidity in an italian elderly population. European Psychiatry. 2009;1):S517.	no	Title/Abstract	25.08.22	NMMN	no
EMBASE	99. Choudhry NK, Glynn RJ, Brookhart MA, Rassen JA. Who is a patient[Apos]s main prescriber and how should clustering within prescriber influence analyses? Pharmacoepidemiology and Drug Safety (PDS). 2009;18(S1):S30.	no	Title/Abstract	25.08.22	NMMN	no
EMBASE	100. Holmes HM, Goodwin JS. Screening for prostate cancer in long-term care. Annals of Long-Term Care. 2009;17(11):22-8.	no	Title/Abstract	25.08.22	NMMN	no
EMBASE	101. Kratz T. Polypharmacy in elderly hospitalised patients suffering from delirium in dementia. J Cancer Educ. 2009;1):S632.	no	Title/Abstract	25.08.22	NMMN	no
EMBASE	102. Loza E, Jover JA, Rodriguez L, Carmona L. Multimorbidity: Prevalence, Effect on Quality of Life and Daily Functioning, and Variation of This Effect When one Condition Is a Rheumatic Disease. Seminars in Arthritis and Rheumatism. 2009;38(4):312-9.	no	Title/Abstract	25.08.22	NMMN	no
EMBASE	103. Luz TCB, Filho AIL, Lima-Costa MF. A population-based study on cost-related underuse of medicines by the Elderly in Greater Metropolitan Belo Horizonte, Minas Gerais State, Brazil. [Portuguese]. Cad Saude Publica. 2009;25(7):1578-86.	no	Title/Abstract	25.08.22	NMMN	no
EMBASE	104. Mercer SW, Smith SM, Wyke S, O'Dowd T, Watt GCM. Multimorbidity in primary care: Developing the research agenda. Fam Pract. 2009;26(2):79-80.	no	Title/Abstract	25.08.22	NMMN	no
EMBASE	105. Murphy L, Brady TJ, Theis KA, Bolen J, White P. Co-morbidity status of people with arthritis sways their self-management education program preference. Arthritis and Rheumatism. 2009;10):2030.	no	Title/Abstract	25.08.22	NMMN	no
EMBASE	106. O'Neill DK, Maggi J. Anesthetic Care for Patients with Skin Breakdown. Anesthesiology Clinics. 2009;27(3):599-603.	no	Title/Abstract	25.08.22	NMMN	no
EMBASE	107. Passos R, Conceicao LF, Valente L, Bulhoes E, Dutra F, Alves MF, et al. Antithrombotic prophylaxis in critically ill patients with renal failure. Intensive Care Med. 2009;1):S153.	no	Title/Abstract	25.08.22	NMMN	no
EMBASE	108. Patel ARC, Karmali S, Goldring JJP, Quint JK, Donaldson GC, Hurst JR, et al. Relationships between co-morbidities, exacerbation frequency and FEV1 in COPD. Thorax. 2009;4):A134-A5.	no	Title/Abstract	25.08.22	NMMN	no
EMBASE	109. Smith GC. From consultation - Liaison psychiatry to integrated care for multiple and complex needs. Australian and New Zealand Journal of Psychiatry. 2009;43(1):1-12.	no	Title/Abstract	25.08.22	NMMN	no
EMBASE	110. Takayama M, Hirose N. Clues to the exceptional longevity --morbiditiy and functional status of Tokyo-area centenarians. [Japanese]. Nippon Rinsho. 2009;Japanese journal of clinical medicine. 67(7):1343-7.	no	Title/Abstract	25.08.22	NMMN	no
EMBASE	111. Van De Poll-Franse L, Mols F, Coebergh JW. The impact of co-morbidity on health related quality of life in long-term cancer survivors: A population-based study. Psychooncology. 2009;2):S36-S7.	no	Title/Abstract	25.08.22	NMMN	no
EMBASE	112. Wehling M. Chances and challenges of gerontopharmacology. Br J Clin Pharmacol. 2009;1):1.	no	Title/Abstract	25.08.22	NMMN	no
EMBASE	113. Whitehead WE, Borrud L, Goode PS, Meikle S, Mueller ER, Tuteja A, et al. Fecal Incontinence in US Adults: Epidemiology and Risk Factors. Gastroenterology. 2009;137(2):512-7.e2.	no	Title/Abstract	25.08.22	NMMN	no
EMBASE	114. Alon E, Cachin C. Controlled release hydromorphone for visceral, somatic and neuropathic pain. [German]. Praxis. 2010;99(5):283-91.	no	Title/Abstract	25.08.22	NMMN	no
EMBASE	115. Andrade P, Malik R. Do vascular procedures improve survival for patients with heel ulcers? J Am Geriatr Soc. 2010;1):S74.	no	Title/Abstract	25.08.22	NMMN	no
EMBASE	116. Armenian S, Sun CL, Kawashima T, Arora M, Leisenring W, Sklar CA, et al. Long-term outcomes in survivors of childhood cancer treated with Hematopoietic Cell Transplantation (HCT) versus conventional therapy: A report from the Bone Marrow Transplant Survivor Study (BMTSS) and Childhood Cancer Survivor Study (CCSS). Blood Conference: 52nd Annual Meeting of the American Society of Hematology, A…	no	Title/Abstract	25.08.22	NMMN	no
EMBASE	117. Avila-Fematt FMG, Montana-Alvarez M. Hypoglycemia in the elderly with diabetes mellitus. [Spanish]. Rev Invest Clin. 2010;62(4):366-74.	no	Title/Abstract	25.08.22	NMMN	no
EMBASE	118. Bernabeu-Wittel M, Jadad A, Moreno-Gavino L, Hernandez-Quiles C, Toscano F, Cassani M, et al. Peeking through the cracks: An assessment of the prevalence, clinical characteristics and health-related quality of life (HRQoL) of people with polypathology in a hospital setting. Archives of Gerontology and Geriatrics. 2010;51(2):185-91.	no	Title/Abstract	25.08.22	NMMN	no
EMBASE	119. Bleiziffer S, Elhmidi Y, Hutter A, Hettich I, Opitz A, Ruge H, et al. Prevalence and predictors of acute kidney injury in patients undergoing transcatheter aortic valve implantation. Eur Heart J. 2010;1):665.	no	Title/Abstract	25.08.22	NMMN	no
EMBASE	120. Campbell-Scherer D. Multimorbidity: A challenge for evidence-based medicine. Evidence-Based Medicine. 2010;15(6):165-6.	no	Title/Abstract	25.08.22	NMMN	no
EMBASE	121. Christ T, Dohmen PM, Konertz W. Treatment of a recurring infection of a pacemaker-pocket caused by methicillin-resistant staphylococcus aureus with tigecycline. Internet Journal of Infectious Diseases. 2010;8(1).	no	Title/Abstract	25.08.22	NMMN	no
EMBASE	122. Corsonello A, Pedone C, Antonelli Incalzi R. Age-related pharmacokinetic and pharmacodynamic changes and related risk of adverse drug reactions. Curr Med Chem. 2010;17(6):571-84.	no	Title/Abstract	25.08.22	NMMN	no
EMBASE	123. Dattalo M, Boult CE, Wegener S, Rand-Giovannetti E, Reider L, Frey K. Individual and contextual factors that influence multi-morbid older adults' participation in chronic disease self-management (CDSM) programs. J Am Geriatr Soc. 2010;1):S167.	no	Title/Abstract	25.08.22	NMMN	no
EMBASE	124. Dequito A, Mol P, Van Doormaal J, Zaal R, Den Bemt P, Haaijer-Ruskamp F, et al. Why do hospital patients experience adverse drug events? Pharmacoepidemiology and Drug Safety. 2010;1):S200-S1.	no	Title/Abstract	25.08.22	NMMN	no
EMBASE	125. Dequito A, Mol P, Van Doormaal J, Zaal R, Van Den Bemt P, Haaijer-Ruskamp F, et al. Why do patients experience adverse drug events? A prospective cohort study of 603 hospitalised patients? Br J Clin Pharmacol. 2010;70(6):922.	no	Title/Abstract	25.08.22	NMMN	no
EMBASE	126. Dobranici L. Anticholinergic medication use in patients with Alzheimer's dementia: Results from a Romanian longitudinal study. Timisoara Medical Journal. 2010;60(2-3):196-202.	no	Title/Abstract	25.08.22	NMMN	no
EMBASE	127. Elliott D, Robinson E, Stillman P, Jurkovitz C, Kolm P, Weintraub W. Cost-related nonadherence with diabetes medications in an employed population. J Gen Intern Med. 2010;3):S249.	no	Title/Abstract	25.08.22	NMMN	no
EMBASE	128. Espino DV, Oakes SL, Owings K, Markides KS, Wood R, Becho J. Factors associated with use of calcium and calcium/vitamin D supplements in older mexican Americans: results of the hispanic EPESE study. American Journal Geriatric Pharmacotherapy. 2010;8(2):161-9.	no	Title/Abstract	25.08.22	NMMN	no
EMBASE	129. Fratiglioni L. Alzheimer's disease: Risk factors and prevention. Neurobiol Aging. 2010;1):S11.	no	Title/Abstract	25.08.22	NMMN	no
EMBASE	130. Gao X, Hofman A, Hu Y, Lin H, Zhu C, Jeekel J, et al. The Shanghai Changfeng Study: A community-based prospective cohort study of chronic diseases among middle-aged and elderly: Objectives and design. Eur J Epidemiol. 2010;25(12):885-93.	no	Title/Abstract	25.08.22	NMMN	no
EMBASE	131. Gea-Velazquez De Castro MT, Aranaz-Andres JM. Utility of the ENEAS study screening guide in a long-stay chronic care hospital. [Spanish]. Med Clin (Barc). 2010;135(SUPPL.):24-30.	no	Title/Abstract	25.08.22	NMMN	no
EMBASE	132. Gea-Velazquez De Castro MT, Aranaz-Andres JM. Adverse events associated with the healthcare of patients with multimorbidity admitted to medium-long stay hospitals. [Spanish]. Med Clin (Barc). 2010;135(SUPPL.):17-23.	no	Title/Abstract	25.08.22	NMMN	no
EMBASE	133. Grandy S, Fox KM. Adults with type 2 diabetes mellitus and hypertension and obesity: Prevalence and distinguishing characteristics. Diabetes Conference: 70th Scientific Sessions of the American Diabetes Association Orlando, FL United States Conference Publication:. 2010.	no	Title/Abstract	25.08.22	NMMN	no
EMBASE	134. Hanlon JT, Wang S, Handler SM, Weisbord SD, Pugh MJ, Semla TP, et al. Suboptimal prescribing of primarily renally cleared medications for older VA nursing home (NH) patients. J Am Geriatr Soc. 2010;1):S87.	no	Title/Abstract	25.08.22	NMMN	no
EMBASE	135. Hodek JM, Greiner W. The correlation of health-related quality of life and multi-morbidity in older persons. [German]. Public Health Forum. 2010;18(1):8.e1-8.e3.	no	Title/Abstract	25.08.22	NMMN	no
EMBASE	136. Holt S, Szymanski J, Diederichs C, Thurmann PA, Berger K. Focused Conference Group: P13 - Maximising benefits and minimizing harms from drugs potentially inappropriate medication in a German stroke cohort. Basic and Clinical Pharmacology and Toxicology. 2010;1):333.	no	Title/Abstract	25.08.22	NMMN	no
EMBASE	137. Johnman C, Oldroyd KG, Mackay DF, Slack R, Pell ACH, Flapan AD, et al. Percutaneous coronary intervention in the elderly changes in case-mix and periprocedural outcomes in 31 758 patients treated between 2000 and 2007. Circulation: Cardiovascular Interventions. 2010;3(4):341-5.	no	Title/Abstract	25.08.22	NMMN	no
EMBASE	138. Johnman C, Oldroyd KG, Pell JP. Percutaneous coronary intervention in the elderly: Changes in case-mix and peri-procedural outcomes in 40 933 patients treated between 1998 and 2008. Heart. 2010;1):A21-A2.	no	Title/Abstract	25.08.22	NMMN	no
EMBASE	139. Kamen DL. Vitamin d in lupus: New kid on the block? Bull NYU Hosp Jt Dis. 2010;68(3):218-22.	no	Title/Abstract	25.08.22	NMMN	no
EMBASE	140. Kolbl MM, Roller-Wirnsberger RE, Wirnsberger GH. Frailty associated functional decline in elderly patients following renal transplantation. J Am Geriatr Soc. 2010;1):S221.	no	Title/Abstract	25.08.22	NMMN	no
EMBASE	141. Kurtakoti SS, Kerzner LJ. Screening for post traumatic stress disorder in somali elders through physician home visits. J Am Med Dir Assoc. 2010;11(3):B23.	no	Title/Abstract	25.08.22	NMMN	no
EMBASE	142. Lattanzio F, Mussi C, Scafato E, Ruggiero C, Dell'aquila G, Pedone C, et al. Health care for older people in Italy: The U.L.I.S.S.E. project (Un link informatico sui servizi sanitari esistenti per l'anziano - A computerized network on health care services for older people). Journal of Nutrition, Health and Aging. 2010;14(3):238-42.	no	Title/Abstract	25.08.22	NMMN	no
EMBASE	143. Mahaffey KW, Tonev ST, Spinler SA, Levine GN, Gallo R, Ducas J, et al. Obesity in patients with non-ST-segment elevation acute coronary syndromes: Results from the SYNERGY trial. Int J Cardiol. 2010;139(2):123-33.	no	Title/Abstract	25.08.22	NMMN	no
EMBASE	144. Mahjoub F, Gamoudi A, Jamoussi H, Gaigi S, Blouza-Chabchoub S. Metabolic profile of tunisian obese adult. [French]. Tunis Med. 2010;88(6):394-8.	no	Title/Abstract	25.08.22	NMMN	no
EMBASE	145. Muller F, Schimmel M. Tooth loss and dental prostheses in the oldest old. Eur Geriatr Med. 2010;1(4):239-43.	no	Title/Abstract	25.08.22	NMMN	no
EMBASE	146. Pujol M. Infectious disease outbreaks in nursing homes. Clinical Microbiology and Infection. 2010;2):S51-S2.	no	Title/Abstract	25.08.22	NMMN	no
EMBASE	147. Schonhofer B, Pfeifer M, Kohler D. Protracted respiratory insufficiency - Epidemiology and network on respiratory weaning after prolonged ventilation. [German]. Pneumologie. 2010;64(9):595-9.	no	Title/Abstract	25.08.22	NMMN	no
EMBASE	148. Smolka W, Juenger C, Bestehorn K, Gitt AK. Impact of cardiovascular multi-morbidity on persistent dyslipidemia in patients treated with statins in Germany: Lessons learned from DYSIS. Atherosclerosis Supplements. 2010;11(2):53.	no	Title/Abstract	25.08.22	NMMN	no
EMBASE	149. Soleymani F. Drug use pattern in over 60-year-old population of Tehran in 2007 Iran. Value Health. 2010;13(7):A534.	no	Title/Abstract	25.08.22	NMMN	no
EMBASE	150. Vilches-Moraga A, Lazarini-DiazBarriga JA, Fernandez-Barbeira S, Paredes-Galan E, Ferrero-Martinez AI, Rodriguez-Pascual C, et al. Differential characteristics and prognosis of patients admitted to an Acute Geriatric Unit depending on the presence or absence of heart failure. Eur Geriatr Med. 2010;1):S46.	no	Title/Abstract	25.08.22	NMMN	no
EMBASE	151. Voigt I, Wrede J, Diederichs-Egidi H, Dierks ML, Hummers-Pradier E, Junius-Walker U. PrefCheck: Patient-centered treatment planning with older multimorbid patients. [German, English]. Z Gerontol Geriatr. 2010;43(5):303-9.	no	Title/Abstract	25.08.22	NMMN	no
EMBASE	152. Wirth R, Volkert D, Rosler A, Sieber CC, Bauer JM. Bioelectric impedance phase angle is associated with hospital mortality of geriatric patients. Archives of Gerontology and Geriatrics. 2010;51(3):290-4.	no	Title/Abstract	25.08.22	NMMN	no
EMBASE	153. Zhao G, Ford ES, Li C, Tsai J, Balluz LS. Suicidal ideation and its associations with body mass index, waist circumference, and waist-to-height ratio among U.S. adult men and women. Obesity (Silver Spring). 2010;2):S118.	no	Title/Abstract	25.08.22	NMMN	no
EMBASE	154. Zhao Y, Li J, Xue Q, Gao L, Xu Q, Wu X. Etiology, comorbidity and prognosis of hospitalized patients with congestive heart failure. Critical Care. 2010;1):S45-S6.	no	Title/Abstract	25.08.22	NMMN	no
EMBASE	155. Aarts S, Van Den Akker M, Tan FES, Verhey FRJ, Metsemakers JFM, Van Boxtel MPJ. Influence of multimorbidity on cognition in a normal aging population: A 12-year follow-up in the Maastricht Aging Study. Int J Geriatr Psychiatry. 2011;26(10):1046-53.	no	Title/Abstract	25.08.22	NMMN	no
EMBASE	156. Anderson AL, Harris TB, Tylavsky FA, Perry SE, Houston DK, Lee JS, et al. Dietary patterns, insulin sensitivity and inflammation in older adults. European Journal of Clinical Nutrition. 2011;14.	no	Title/Abstract	25.08.22	NMMN	no
EMBASE	157. Barrett Bowling C, Inker LA, Gutierrez OM, Allman RM, Warnock DG, McClellan W, et al. Age-specific associations of reduced estimated glomerular filtration rate with concurrent chronic kidney disease complications. Clinical Journal of the American Society of Nephrology. 2011;6(12):2822-8.	no	Title/Abstract	25.08.22	NMMN	no
EMBASE	158. Benini C, Persi P, Rossini M, Adami S, Mattarei A, Zambarda C, et al. Risk factors for hip fracture in the community-dwelling elderly. Osteoporos Int. 2011;1):S284-S5.	no	Title/Abstract	25.08.22	NMMN	no
EMBASE	159. Boult C. Guided care model of health care for older patients with multiple chronic conditions. Annals of the Academy of Medicine Singapore. 2011;1):S2-S3.	no	Title/Abstract	25.08.22	NMMN	no
EMBASE	160. Buell JS, Tucker KL. The value of physiologic vitamin D as a biomarker of dementia. Drugs of Today. 2011;47(3):223-31.	no	Title/Abstract	25.08.22	NMMN	no
EMBASE	161. Bujosa Taylor M, Sanz Martinez A, Fernandes Morais C, Vina Garcia-Bericua M, Camps Moranta M, Feliu Mazaira L, et al. Prevalence of pressure ulcers in a unit of multimorbidity from 2002 to 2010. Impact of a prevention campaign. Eur Geriatr Med. 2011;1):S95-S6.	no	Title/Abstract	25.08.22	NMMN	no
EMBASE	162. Carman WJ, Cook SF, Wurzelmann JI, McAfee AT. Characteristics of users of chronic prescription analgesics. Pharmacoepidemiology and Drug Safety. 2011;1):S35.	no	Title/Abstract	25.08.22	NMMN	no
EMBASE	163. Carod Artal FJ, Stieven Trizotto D, Menezes Moreira C, Ferreira Coral L. Assessment of comorbidity in ischemic stroke patients. Eur J Neurol. 2011;2):544.	no	Title/Abstract	25.08.22	NMMN	no
EMBASE	164. Chandran A, Leslie D, Tai K, Zlateva G, Gore M. Clinical comorbidities, treatment patterns and healthcare costs among patients with Fibromyalgia newly prescribed pregabalin or duloxetine in usual care. J Pain. 2011;1):P47.	no	Title/Abstract	25.08.22	NMMN	no
EMBASE	165. Cigolle C, Blaum C, Ye W, Lee Y, Liang J. Geriatric conditions and chronic diseases and their disability and mortality outcomes: A new approach to older adult comorbidity. J Am Geriatr Soc. 2011;1):S141.	no	Title/Abstract	25.08.22	NMMN	no
EMBASE	166. Clere F, Delorme-Morin C, George B, Navez M, Rioult B, Tiberghien-Chatelain F, et al. 5 Lidocaine medicated plaster in elderly patients with postherpetic neuralgia: Results of a compassionate use programme in france. Drugs and Aging. 2011;28(9):693-702.	no	Title/Abstract	25.08.22	NMMN	no
EMBASE	167. Clynch H. The physical therapist assistant's role in the delivery of physical therapy services in the united states. Physiotherapy (United Kingdom). 2011;1):eS1455-eS6.	no	Title/Abstract	25.08.22	NMMN	no
EMBASE	168. Collen J, Orr N, Holley A, Lettieri C. Sleep disorders in combat related traumatic brain injury. American Journal of Respiratory and Critical Care Medicine Conference: American Thoracic Society International Conference, ATS. 2011;183(1 MeetingAbstracts).	no	Title/Abstract	25.08.22	NMMN	no
EMBASE	169. Collerton J, Yousaf F, Kingston A, Davies K, Jagger C, Kenny A, et al. High prevalence of undiagnosed cardiac dysfunction in the oldest old: Findings from the Newcastle 85+ study. Age and Ageing. 2011;2):ii7.	no	Title/Abstract	25.08.22	NMMN	no
EMBASE	170. Davis MW, Wason S, Digiacinto J. The effect of multiple dose atorvastatin on the single-dose pharmacokinetics of colchicine administered to healthy adult subjects as a single 0.6-mg dose under fasted conditions. Journal of the American College of Cardiology. 2011;1):E579.	no	Title/Abstract	25.08.22	NMMN	no
EMBASE	171. Demirel S, Hyhlik-Drr A, Attigah N, Hakimi M, Tengg-Kobligk H, Bockler D. Vascular surgery in the elderly - Recommendations for clinical practice. [German]. Zentralblatt fur Chirurgie - Zeitschrift fur Allgemeine, Viszeral- und Gefasschirurgie. 2011;136(5):471-9.	no	Title/Abstract	25.08.22	NMMN	no
EMBASE	172. Dequito AB, Mol PGM, Van Doormaal JE, Zaal RJ, Van Den Bemt PMLA, Haaijer-Ruskamp FM, et al. Preventable and non-preventable adverse drug events in hospitalized patients: A prospective chart review in the Netherlands. Drug Safety. 2011;34(11):1089-100.	no	Title/Abstract	25.08.22	NMMN	no
EMBASE	173. Deschka H, El-Ayoubi L, Erler S, Wimmer-Greinecker G. Survival, functional capacity and quality of life after cardiac surgery followed by a long-term intensive care stay. Interactive Cardiovascular and Thoracic Surgery. 2011;2):S74.	no	Title/Abstract	25.08.22	NMMN	no
EMBASE	174. Gilbert AL, Caughey GE, Vitry AI, Clark A, Ryan P, McDermott RA, et al. Ageing well: Improving the management of patients with multiple chronic health problems. Australas J Ageing. 2011;30(SUPPL.2):32-7.	no	Title/Abstract	25.08.22	NMMN	no
EMBASE	175. Gore M, Sadosky A, Leslie D, Tai KS, Stacey BR. Use and costs of pharmacologic and alternative treatments in patients with osteoarthritis in community based settings in the United States. Osteoarthritis and Cartilage. 2011;1):S22.	no	Title/Abstract	25.08.22	NMMN	no
EMBASE	176. Gosch M, Kammerlander C, Roth T, Luger T, Blauth M, Lechleitner M. The tyrolean geriatric fracture center-orthogeriatric comanagement: Our concept, experiences and results after two years. Eur Geriatr Med. 2011;1):S42.	no	Title/Abstract	25.08.22	NMMN	no
EMBASE	177. Gosch M, Kammerlander C, Roth T, Luger T, Blauth M, Lechleitner M. The tyrolean geriatric fracture center. Orthogeriatric co-management: First experiences and results. [German]. Journal fur Mineralstoffwechsel. 2011;18(1):7-12.	no	Title/Abstract	25.08.22	NMMN	no
EMBASE	178. Gupta D, Beussink L, Burke MA, Shah SJ. Performance of the american society of echocardiography guidelines for evaluation of diastolic function in patients with heart failure and preserved ejection fraction. Journal of the American Society of Echocardiography. 2011;24(5):B16.	no	Title/Abstract	25.08.22	NMMN	no
EMBASE	179. Hardy J, Shelby-James T, Fazekas B, O'Shea A, Currow D. Standardising clinical trials of cancer pain management in palliative care. Support Care Cancer. 2011;1):S172.	no	Title/Abstract	25.08.22	NMMN	no
EMBASE	180. Hung MC, Wang JD. Estimation of quality-adjusted life expectancy and loss of quality-adjusted life expectancy in patients under prolonged mechanical ventilation: A population-based study during 1998-2007 in Taiwan. Value Health. 2011;14(3):A80.	no	Title/Abstract	25.08.22	NMMN	no
EMBASE	181. Ingber M, Gao T, Goldman HB. Screening for hypoactive sexual desire disorder (HSDD) in the urology office setting. Journal of Urology. 2011;1):e365.	no	Title/Abstract	25.08.22	NMMN	no
EMBASE	182. Iniesta-Navalon C, Urbieta-Sanz E, Gascon-Canovas JJ. Analysis of the drug interactions associated to domiciliary drug therapy in elderly hospitalized patients. [Spanish]. Revista Clinica Espanola. 2011;211(7):344-51.	no	Title/Abstract	25.08.22	NMMN	no
EMBASE	183. Jimenez Paez JM, Ariza Fuentes L, Cardona Pelaez A, Monterde Perez I, Salas Becerra J. Multimorbility and geriatric syndromes in the residential environment. Eur Geriatr Med. 2011;1):S47.	no	Title/Abstract	25.08.22	NMMN	no
EMBASE	184. Jose B, Colloby M, Griffiths U, Nyika S, Teh MM. Hypoglycaemia in elderly Type 2 diabetes patients: An audit of inpatient diabetes referrals. Diabet Med. 2011;1):144-5.	no	Title/Abstract	25.08.22	NMMN	no
EMBASE	185. Knorst M, Nunes J, Ries L, Valentini J, Rech L. Association between comorbidities, disease severity and body mass index in COPD patients. European Respiratory Journal Conference: European Respiratory Society Annual Congress. 2011;38(SUPPL. 55).	no	Title/Abstract	25.08.22	NMMN	no
EMBASE	186. Konyali T, Sancar M, Sarica P, Izzettin FV. Determination of knowledge and attitude of pregnant women about drug usage in pregnancy. Int J Clin Pharm. 2011;33(2):411.	no	Title/Abstract	25.08.22	NMMN	no
EMBASE	187. Lattanzio F, Mussi C, Scafato E, Ruggiero C, Dell'Aquila G, Cupido MG, et al. Health care for older people in Italy: The U.L.I.S.S.E. project (Un Link Informatico sui Servizi Sanitari Esistenti per l'anziano - a computerized network on health care services for older people). Giornale di Gerontologia. 2011;59(3):147-54.	no	Title/Abstract	25.08.22	NMMN	no
EMBASE	188. Lee SM. School health guidelines to promote healthy eating and physical activity. Morbidity and Mortality Weekly Report. 2011;60(RR-5):1-78.	no	Title/Abstract	25.08.22	NMMN	no
EMBASE	189. Liu T, Hardy SE. Subjective memory complaints and chronic systemic illnesses. J Am Geriatr Soc. 2011;1):S105.	no	Title/Abstract	25.08.22	NMMN	no
EMBASE	190. Luebbig A, Lotte J, Janello C, Mueller A, Stuelpnagel VC, Luef G, et al. Association between urolithiasis and therapy with topiramate or zonisamide: Therapy? prophylaxis? Epilepsia. 2011;6):130-1.	no	Title/Abstract	25.08.22	NMMN	no
EMBASE	191. Madhusudana K, Bloomer L, Katreddy VMR, Siddique H, Bdiri A, Ashawesh K. Pressure ulcers on the foot in hospitalised patients with diabetes. Diabet Med. 2011;1):137.	no	Title/Abstract	25.08.22	NMMN	no
EMBASE	192. Maroney M, Karbowski R. Pharmacologic management of intermittent explosive disorder with multiple comorbidities in an 8-year-old male. J Pharm Pract. 2011;24(2):287.	no	Title/Abstract	25.08.22	NMMN	no
EMBASE	193. Mehnert A, Volkert J, Wlodarczyk O, Andreas S. Psychological comorbidity in elderly patients with cancer. [German]. Bundesgesundheitsblatt - Gesundheitsforschung - Gesundheitsschutz. 2011;54(1):75-82.	no	Title/Abstract	25.08.22	NMMN	no
EMBASE	194. Mo F, Morrison H, Liepold H, Underhill L. Drug utilization in Canadian patients with major chronic diseases. American Journal of Pharmacy Benefits. 2011;3(2):e42-e50.	no	Title/Abstract	25.08.22	NMMN	no
EMBASE	195. Naderi N, Masoomi H, Malik S, Jagat N, Nguyen NT. Predictive factors of myocardial infarction in bariatric surgery. Gastroenterology. 2011;1):S1057.	no	Title/Abstract	25.08.22	NMMN	no
EMBASE	196. Naessens JM, Stroebel RJ, Finnie DM, Shah ND, Wagie AE, Litchy WJ, et al. Effect of multiple chronic conditions among working-age adults. American Journal of Managed Care. 2011;17(2):118-22.	no	Title/Abstract	25.08.22	NMMN	no
EMBASE	197. Noh ES, Rege S, Quilliam BJ. Use of proton pump inhibitors (PPI'S) and H2 antagonists (H2A) in nursing home (NH) residents. Pharmacoepidemiology and Drug Safety. 2011;1):S301.	no	Title/Abstract	25.08.22	NMMN	no
EMBASE	198. O'Shea M, Teeling M, Bennett K. Potentially inappropriate prescribing in the Irish elderly population with treated Type 2 diabetes mellitus. Pharmacoepidemiology and Drug Safety. 2011;20(6):670-1.	no	Title/Abstract	25.08.22	NMMN	no
EMBASE	199. Pasina L, Nobili A, Tettamanti M, Salerno F, Corrao S, Marengoni A, et al. Prevalence and appropriateness of drug prescriptions for peptic ulcer and gastro-esophageal reflux disease in a cohort of hospitalized elderly. Eur. 2011;22(2):205-10.	no	Title/Abstract	25.08.22	NMMN	no
EMBASE	200. Pfister O, Buser P, Brunner-La Rocca H. Heart failure in the elderly. [German]. Ther Umsch. 2011;68(2):107-12.	no	Title/Abstract	25.08.22	NMMN	no
EMBASE	201. Ralph N, Parton H, Greene R, Thorpe LE. Multiple chronic conditions and functionality in a community-based sample of older adults in New York City, 2009. Am J Epidemiol. 2011;11):S247.	no	Title/Abstract	25.08.22	NMMN	no
EMBASE	202. Riedel-Heller SG, Konig HH. Epidemiology meets health economy: Occurrence and costs of mental disorders in old age - Results from large population-based and primary-care based cohorts in Germany. Psychiatrische Praxis Conference: 9th International Conference of the European Network for Mental Health Service Evaluation, ENMESH. 2011;38(SUPPL. 1).	no	Title/Abstract	25.08.22	NMMN	no
EMBASE	203. Rodriguez Moreno I, Hernandez Bermejo M. Rehabilitation approach to fractures in nursing home for the elderly. Eur Geriatr Med. 2011;1):S54.	no	Title/Abstract	25.08.22	NMMN	no
EMBASE	204. Romito F, Cormio C, Stolfa C, Giotta F, Colucci G, Mattioli V. Post-cancer pain in long-term cancer survivors. Psychooncology. 2011;2):279-80.	no	Title/Abstract	25.08.22	NMMN	no
EMBASE	205. Salisbury C, Johnson L, Purdy S, Valderas JM, Montgomery AA. Epidemiology and impact of multimorbidity in primary care: A retrospective cohort study. British Journal of General Practice. 2011;61(582):e12-e21.	no	Title/Abstract	25.08.22	NMMN	no
EMBASE	206. Schroeder F, Bernard S, Schmiedl S, Hanke F, Jaehde U, Thuermann P. Multidisciplinary intervention to enhance medication safety in german nursing homes. Int J Clin Pharm. 2011;33(4):699.	no	Title/Abstract	25.08.22	NMMN	no
EMBASE	207. Shao H, Chen LQ, Xu J. Treatment of dyslipidemia in the elderly. J Geriatr Cardiol. 2011;8(1):55-64.	no	Title/Abstract	25.08.22	NMMN	no
EMBASE	208. Shatat IF, Kalpatthi RV, Blue AE, Graeme K, Johnson MA, Orak JK, et al. Clinic and ambulatory blood pressure measurements and patterns in asymptomatic children with sickle cell disease. J Clin Hypertens (Greenwich). 2011;1):A59-A60.	no	Title/Abstract	25.08.22	NMMN	no
EMBASE	209. Simmons R, Zochodne DW. The complexity of neuropathy and neuromuscular patient populations: Implications for their outpatient care. Journal of the Peripheral Nervous System. 2011;3):S127-S8.	no	Title/Abstract	25.08.22	NMMN	no
EMBASE	210. Steinman MA, Boscardin W, Miao Y, Moore KL, Schwartz J. Patterns of multimorbidity in older adults. J Am Geriatr Soc. 2011;1):S187.	no	Title/Abstract	25.08.22	NMMN	no
EMBASE	211. Tan GFL, Yeoh LY. Mrsa carriage among hospitalised chronic haemodialysis patients. Annals of the Academy of Medicine Singapore. 2011;1):S83.	no	Title/Abstract	25.08.22	NMMN	no
EMBASE	212. Urganus AL, Elliott EE, Saini SD, Menees SB, Govani SM, Judd SL, et al. Prevalence of adenomas in 40-49 year olds with a family history of colon polyps. Gastroenterology. 2011;1):S184.	no	Title/Abstract	25.08.22	NMMN	no
EMBASE	213. Vaidyanathan U, Patrick C, Iacono W. Using latent class analysis to understand where schizophrenia and bipolar disorder fit in dimensional models of psychopathology. Schizophrenia Bulletin. 2011;1):65.	no	Title/Abstract	25.08.22	NMMN	no
EMBASE	214. Vaidyanathan U, Patrick CJ, Iacono WG. Who is likely to develop PTSD? A person-centered approach to understanding comorbidity in PTSD. Compr Psychiatry. 2011;52(6):E16.	no	Title/Abstract	25.08.22	NMMN	no
EMBASE	215. van den Bussche H, Scherer M. [The joint research project "Comorbidity and multimorbidity in primary care" (MultiCare)]. [German]. Z Gerontol Geriatr. 2011;44 Suppl 2:73-100.	no	Title/Abstract	25.08.22	NMMN	no
EMBASE	216. Vigna GB, Zuliani G, Fellin R. Dyslipidemias in the older subject: Features, significance and treatment dilemmas. Clinical Lipidology. 2011;6(3):339-50.	no	Title/Abstract	25.08.22	NMMN	no
EMBASE	217. Villanyi D, Fok M, Wong RYM. Medication reconciliation: Identifying medication discrepancies in acutely ill hospitalized older adults. American Journal Geriatric Pharmacotherapy. 2011;9(5):339-44.	no	Title/Abstract	25.08.22	NMMN	no
EMBASE	218. Warreth S, Teeling M, Bennett K. Prevalence of co-morbidities in the elderly Irish population using a national pharmacy claims database. Pharmacoepidemiology and Drug Safety. 2011;20(6):672-3.	no	Title/Abstract	25.08.22	NMMN	no
EMBASE	219. Wittchen HU, Buhringer G, Rehm JT, Soyka M, Trader A, Trautmann S. The social, clinical and treatment situation of opioid maintenance treatment in a prevalence sample of patients at baseline. [German]. Suchtmedizin in Forschung und Praxis. 2011;13(5):227-31.	no	Title/Abstract	25.08.22	NMMN	no
EMBASE	220. Yousaf F, Collerton J, Kenny A, Kirkwood T, Jagger C, Kingston A, et al. High prevalence of undiagnosed cardiac dysfunction in the oldest old: Findings from the newcastle 85+ study. Heart. 2011;1):A57.	no	Title/Abstract	25.08.22	NMMN	no
EMBASE	221. Akin I, Kische S, Ince H, Nienaber C. Penetrating aortic ulcer, intramural hematoma, acute aortic syndrome: When to do what. J Cardiovasc Surg (Torino). 2012;53(1 SUPPL. 1):83-90.	no	Title/Abstract	25.08.22	NMMN	no
EMBASE	222. Anonymous. The Scientific Days of the "Prof. Dr. Matei Bals" National Institute of Infectious Diseases. Journal of Gastrointestinal and Liver Diseases. 2012;21(4):72.	no	Title/Abstract	25.08.22	NMMN	no
EMBASE	223. Benediktsdottir B, Arnardottir ES, Bjornsdottir E, Janson C, Pack A, Gislason T. Frequent symptoms of restless legs syndrome in obstructive sleep Apnoea: The Icelandic Sleep Apnea Cohort. J Sleep Res. 2012;1):359-60.	no	Title/Abstract	25.08.22	NMMN	no
EMBASE	224. Bianchi M, Sun M, Hansen J, Hanna N, Tian Z, Briganti A, et al. Age, comorbidities, and race are predictors to undergo radical cystectomy at low volume institutions. Journal of Urology. 2012;1):e644.	no	Title/Abstract	25.08.22	NMMN	no
EMBASE	225. Bode L, Scheidt-Nave C. European and global approaches to survey ageing populations and perspectives for joint approaches to measure age-related health outcomes. BMC Proceedings Conference: European Workshop on Health and Disability Surveillance in Ageing Populations, EUWAP. 2012;7(SUPPL. 4).	no	Title/Abstract	25.08.22	NMMN	no
EMBASE	226. Boelter R, Miksch A, Jaeger C, Szecsenyi J, Steinhaeuser J. Primary care according to the chronic care model in Germany - Current state and future perspectives. Eur J Gen Pract. 2012;18(3):170.	no	Title/Abstract	25.08.22	NMMN	no
EMBASE	227. Bopp M, Holzer BM. Prevalence of multimorbidity in Switzerland - Definition and data sources. [German]. Praxis. 2012;101(25):1609-13.	no	Title/Abstract	25.08.22	NMMN	no
EMBASE	228. Bose E, Hravnak M. Psychometric analysis of the charlson comorbidity index deyo method. Critical Care Medicine. 2012;1):204.	no	Title/Abstract	25.08.22	NMMN	no
EMBASE	229. Buntaine A, Katz J, Pulikkotil T, Miller A, Reed B, Dangerfield C. Putting class IIB recommendations to the test-the influence of unwitnessed and non-VT/VF arrests on resource consumption and outcomes in therapeutic hypothermia. Circulation: Cardiovascular Quality and Outcomes Conference: Quality of Care and Outcomes Research in Cardiovascular Disease and Stroke. 2012;5(3 SUPPL. 1).	no	Title/Abstract	25.08.22	NMMN	no
EMBASE	230. Carrera P. Primary care transformation as a solution to the epidemic of chronic diseases. Value Health. 2012;15(7):A325.	no	Title/Abstract	25.08.22	NMMN	no
EMBASE	231. Chennasamudram SP, Vasylyeva TL, Young R, Prabhakar S, Smalligan RD. Previously undetected chronic kidney disease found to be common in primary care clinics in the Texas panhandle. J Gen Intern Med. 2012;2):S285.	no	Title/Abstract	25.08.22	NMMN	no
EMBASE	232. Chew BH, Leslie Than TL, Chew KS, Jamaludin NK, Hassan H. A one month review of the types of medical emergencies and their treatment outcomes at two urban public health clinics. Med J Malaysia. 2012;67(6):571-6.	no	Title/Abstract	25.08.22	NMMN	no
EMBASE	233. Cigolle C, Liang J, Ha J, Min L, Gure T, Lee P, et al. Investigating older adult multimorbidity: A latent class factor model of chronic diseases and geriatric conditions. J Gen Intern Med. 2012;2):S233-S4.	yes	x	25.08.22	NMMN	no
EMBASE	234. Dan B, Viet TT, Victor M, Bruno F, David E. Development and validation of an instrument to assess the burden of treatment among patients with multiple chronic conditions. Eur J Gen Pract. 2012;18(3):160-1.	no	Title/Abstract	25.08.22	NMMN	no
EMBASE	235. De Souza Santos MacHado V, Valadares ALR, Da Costa-Paiva LS, Moraes SS, Pinto-Neto AM. Multimorbidity and associated factors in Brazilian women aged 40 to 65 years: A population-based study. Menopause. 2012;19(5):569-75.	no	Title/Abstract	25.08.22	NMMN	no
EMBASE	236. Doblhammer G, Kreft D, Dethloff A. Life years gained. Long-term trends in mortality by causes of death in Germany and in an international perspective. [German]. Bundesgesundheitsblatt - Gesundheitsforschung - Gesundheitsschutz. 2012;55(4):448-58.	no	Title/Abstract	25.08.22	NMMN	no
EMBASE	237. Dong H, Wressle E, Marcusson J. Factors associated with high use of health service among 85-year-old men and women: A Swedish population-based study. Eur Geriatr Med. 2012;1):S8.	no	Title/Abstract	25.08.22	NMMN	no
EMBASE	238. Dorr DA, Olsen GS, Pierre-Jacques Williams M, Brunker CP. Effects of a randomized controlled trial comparing reimbursement of care coordination to pay-for-performance in primary care. J Am Geriatr Soc. 2012;4):S168-S9.	no	Title/Abstract	25.08.22	NMMN	no
EMBASE	239. Duncan AM, Moat NE. Transcatheter aortic valve implantation in the elderly. Aging Health. 2012;8(5):479-91.	no	Title/Abstract	25.08.22	NMMN	no
EMBASE	240. Dy PK, Morin PC, Weinstock RS. Glycemia in insulin-requiring older adults residing in a skilled nursing facility. Endocrine Reviews Conference: 94th Annual Meeting and Expo of the Endocrine Society, ENDO. 2012;33(3 MeetingAbstracts).	no	Title/Abstract	25.08.22	NMMN	no
EMBASE	241. Evenhuis H. Understanding intellectual disability and aging from a public health perspective. J Intellect Disabil Res. 2012;56(7-8):655.	no	Title/Abstract	25.08.22	NMMN	no
EMBASE	242. Fabbri LM, Boyd C, Boschetto P, Rabe KF, Buist AS, Yawn B, et al. How to integrate multiple comorbidities in guideline development: Article 10 in integrating and coordinating efforts in COPD guideline development. An official ATS/ERS workshop report. Proceedings of the American Thoracic Society. 2012;9(5):274-81.	no	Title/Abstract	25.08.22	NMMN	no
EMBASE	243. Ferreira EF, Tomita NE, Dalben GS. Programmatic actions in oral health: Coping with social inequities. Brazilian Oral Research. 2012;26(SPL. ISS.1):81-5.	no	Title/Abstract	25.08.22	NMMN	no
EMBASE	244. Gobbens RJ, van Assen MA, Luijkx KG, Wijnen-Sponselee MT, Schols JM. [Young frail elderly: assessed using the Tilburg Frailty Indicator]. [Dutch]. Tijdschrift voor gerontologie en geriatrie. 2012;43(6):296-307.	no	Title/Abstract	25.08.22	NMMN	no
EMBASE	245. Gomez V, Alarcao V, Fernandes M, Souto D, Lopes E, Simoes R, et al. Blood pressure control and antihypertensive medication adherence in adult and elder hypertensive medicated patients in primary health care in Lisbon region. Eur J Epidemiol. 2012;1):S166.	no	Title/Abstract	25.08.22	NMMN	no
EMBASE	246. Grill E, Doring A, Heier M, Holle R, Ladwig KH, Linkohr B, et al. Multi-morbidity and disability, findings from the KORA-Age study. BMC Proceedings Conference: European Workshop on Health and Disability Surveillance in Ageing Populations, EUWAP. 2012;7(SUPPL. 4).	no	Title/Abstract	25.08.22	NMMN	no
EMBASE	247. Guthrie B, Payne K, Alderson P, McMurdo MET, Mercer SW. Adapting clinical guidelines to take account of multimorbidity. BMJ (Online). 2012;345(7878) (no pagination).	no	Title/Abstract	25.08.22	NMMN	no
EMBASE	248. Hadley LGP, Rouma BS, Saad-Eldin Y. Challenge of pediatric oncology in Africa. Semin Pediatr Surg. 2012;21(2):136-41.	no	Title/Abstract	25.08.22	NMMN	no
EMBASE	249. Haggerty JL. Ordering the chaos for patients with multimorbidity. BMJ (Online). 2012;345(7876) (no pagination).	no	Title/Abstract	25.08.22	NMMN	no
EMBASE	250. Hanly M, McDaid O, Richardson K, Kee F, Kenny RA, Savva G. The effect of multiple chronic conditions on self-rated health, disability and quality of life among the older populations of Northern Ireland and the Republic of Ireland. Irish Journal of Medical Science. 2012;7):S273.	no	Title/Abstract	25.08.22	NMMN	no
EMBASE	251. Haregu TN, Oldenburg B, Setswe G, Elliott J. Perspectives, constructs and methods in the measurement of multimorbidity and comorbidity: A critical review. Internet Journal of Epidemiology. 2012;10(2).	no	Title/Abstract	25.08.22	NMMN	no
EMBASE	252. Hjelm C, Brostrom A, Dahl A, Johansson B, Fredrikson M, Stromberg A. Factors associated with increased risk of dementia in individuals aged 80 and older with congestive heart failure. Scandinavian Cardiovascular Journal. 2012;60):9.	no	Title/Abstract	25.08.22	NMMN	no
EMBASE	253. Hung WW, Kelley AS, Livote E, Penrod J, Federman A, Siu AL. Defining medically complex patients using chronic conditions, healthcare utilization and functional status. J Am Geriatr Soc. 2012;4):S15-S6.	no	Title/Abstract	25.08.22	NMMN	no
EMBASE	254. Ishorari J, Bunn C, Beynon H, Denton CP, Stratton R. Clinical and laboratory features of patients presenting to a rheumatology clinic with positive anti-C1q antibody serology. Rheumatology (United Kingdom). 2012;3):iii73.	no	Title/Abstract	25.08.22	NMMN	no
EMBASE	255. Janevic MR, Valerio M, Sanders G, Clark NM. A greater number of non-lung comorbidities is associated with decreased quality of life (QOL) and increased odds of emergency department (ED) use among adult women with asthma. American Journal of Respiratory and Critical Care Medicine Conference: American Thoracic Society International Conference, ATS. 2012;185(MeetingAbstracts).	no	Title/Abstract	25.08.22	NMMN	no
EMBASE	256. Kalpouzos G, Angleman S, Backman L, Fratiglioni L. Chronic multimorbidity affects hippocampal volume in nondemented older individuals. Alzheimer's and Dementia. 2012;1):P440.	no	Title/Abstract	25.08.22	NMMN	no
EMBASE	257. Katusiime C, Kambugu A. Non-communicable diseases among elderly patients with human immunodeficiency virus infection at an urban clinic in a resource-limited setting. J Int AIDS Soc. 2012;4):130-1.	no	Title/Abstract	25.08.22	NMMN	no
EMBASE	258. Kolb TM, Hassoun PM. Right Ventricular Dysfunction in Chronic Lung Disease. Cardiol Clin. 2012;30(2):243-56.	no	Title/Abstract	25.08.22	NMMN	no
EMBASE	259. MacHado V, Valadares A, Costa-Paiva LS, Souza MH, Pinto-Neto AM. Multimorbidity and associated factors in women aged 50 year old or more : a population-based study. Menopause. 2012;19(12):1394.	no	no clustering	25.08.22	NMMN	no
EMBASE	260. Mallen CD. Editorial: Osteoarthritis-the forgotten chronic disease. Time for a multimorbid approach? Eur J Gen Pract. 2012;18(3):131-2.	no	Title/Abstract	25.08.22	NMMN	no
EMBASE	261. Mangin D, Heath I, Jamoulle M. Beyond diagnosis: Rising to the multimorbidity challenge. BMJ (Online). 2012;344(7865) (no pagination).	no	Title/Abstract	25.08.22	NMMN	no
EMBASE	262. Mansoor E, Koshorek J, Roth T, Seto J, Drake C. Hypertension prevalence and severity in relation to insomnia symptom pattern. Sleep. 2012;1):A241-A2.	no	Title/Abstract	25.08.22	NMMN	no
EMBASE	263. Martinez-Velilla N, Ibanez B, Cambra K, Alonso-Renedo J. Red blood cell distribution width, multimorbidity, and the risk of death in hospitalized older patients. Age (Dordr). 2012;34(3):717-23.	no	Title/Abstract	25.08.22	NMMN	no
EMBASE	264. McManus DD, Nguyen HL, Saczynski JS, Tisminetzky M, Bourell P, Goldberg RJ. Multiple cardiovascular comorbidities and acute myocardial infarction: Temporal trends (1990-2007) and impact on death rates at 30 days and 1 year. Clin Epidemiol. 2012;4(1):115-23.	no	Title/Abstract	25.08.22	NMMN	no
EMBASE	265. Mickley V. Importance of access centers and their certification. [German]. Gefasschirurgie. 2012;17(5):323-6.	no	Title/Abstract	25.08.22	NMMN	no
EMBASE	266. Mohanty A, Erquo S, McGinnis KA, Vanasse G, Freiberg MS, Sherman K, et al. Impact of Hepatitis C virus treatment on survival in individuals with pre-treatment anemia. Journal of Hepatology. 2012;2):S354.	no	Title/Abstract	25.08.22	NMMN	no
EMBASE	267. Moreno-Gavino L, Ruiz-Cantero A, Bernabeu-Wittel M, Tejera-Concepcion A, Romero-Jimenez M, Soria MA, et al. Impact of cognitive impairment in a multicentric cohort of polypathological patients. International Journal of Gerontology. 2012;6(2):84-9.	no	Title/Abstract	25.08.22	NMMN	no
EMBASE	268. Mossello E, Pecorella L, Giulietti C, Toffanello G, Caldi F, Fumagalli S, et al. Incidence, predictors and prognosis of delirium in a geriatric cardiac intensive care unit. J Am Geriatr Soc. 2012;4):S181.	no	Title/Abstract	25.08.22	NMMN	no
EMBASE	269. Mulqueen J, Murphy AW, Glynn LG. Cardiovascular multimorbidity in primary care: The Clarity study. European Journal of Preventive Cardiology. 2012;1):S50.	no	Title/Abstract	25.08.22	NMMN	no
EMBASE	270. Munoz MA, Violan C, Foguet-Boreu Q, Valderas JRJM, Sicras-Mainar A. Multimorbidity clusters in the elderly primary care population (>=75 years). Eur J Gen Pract. 2012;18(3):162-3.	no	no specific clusters lsited	25.08.22	NMMN	no
EMBASE	271. Nagaraju B, Padmavathi GV, Dattathreya G. Prevalence and assessment of polypharmacy in Sri Devraj URS medical college & hospital, Kolar. International Journal of Pharmacy and Pharmaceutical Sciences. 2012;4(1):488-93.	no	Title/Abstract	25.08.22	NMMN	no
EMBASE	272. Neu AM, Sander A, Borzych-Duzalka D, Watson AR, Valles PG, Ha IS, et al. Comorbidities in chronic pediatric peritoneal dialysis patients: A report of the international pediatric peritoneal dialysis network. Perit Dial Int. 2012;32(4):410-8.	no	Title/Abstract	25.08.22	NMMN	no
EMBASE	273. Ni M, Bellorin-Marin O, Kraev A, Oak K, Turner J, Du L. Assessment of outcomes after gastrectomy of gastric cancer in the united states. Surgical Endoscopy and Other Interventional Techniques. 2012;1):S295.	no	Title/Abstract	25.08.22	NMMN	no
EMBASE	274. O'Donnell DE, O'Donnell CDJ, Webb KA, Guenette JA. Respiratory consequences of mild-to-moderate obesity: Impact on exercise performance in health and in chronic obstructive pulmonary disease. Pulm Med. 2012;(no pagination).	no	Title/Abstract	25.08.22	NMMN	no
EMBASE	275. Ordu Gokkaya NK, Gokce-Kutsal Y, Borman P, Ceceli E, Dogan A, Eyigor S, et al. Pain and quality of life (QoL) in elderly: The Turkish experience. Archives of Gerontology and Geriatrics. 2012;55(2):357-62.	no	Title/Abstract	25.08.22	NMMN	no
EMBASE	276. Parissis JT, Rafouli-Stergiou P, Mebazaa A, Ikonomidis I, Bistola V, Nikolaou M, et al. Acute heart failure in patients with diabetes mellitus: Clinical characteristics and predictors of in-hospital mortality. Int J Cardiol. 2012;157(1):108-13.	no	Title/Abstract	25.08.22	NMMN	no
EMBASE	277. Parlevliet J, Buurman-Van Es B, De Rooij S. Functional impairment and multimorbidity in relation to health-related quality of life in acutely hospitalized medical patients. Eur Geriatr Med. 2012;1):S98-S9.	no	Title/Abstract	25.08.22	NMMN	no
EMBASE	278. Peng YG. Aortic stenosis: An under recognized common threat to elderly. Cardiology. 2012;123(SUPPL. 1).	no	Title/Abstract	25.08.22	NMMN	no
EMBASE	279. Pereira E, Pereira N, Mota M, Fontes-Carvalho R, Bettencourt N, Leite D, et al. In young and asymptomatic HIV-infected patients, subclinical coronary atherosclerosis is prevalent and highly dependent on the proinflammatory state and cumulative exposure to antiretroviral therapy. Eur Heart J. 2012;1):274-5.	no	Title/Abstract	25.08.22	NMMN	no
EMBASE	280. Pobre MA, Espallardo O. Budget impact analysis of anti-bacterial suture use in appendectomy procedures in spain. Value Health. 2012;15(7):A403.	no	Title/Abstract	25.08.22	NMMN	no
EMBASE	281. Rothmann L, Lubbe MS, Gerber JJ, Bekker AM. Prevalence of comorbidity of chronic diseases: A South African pharmacy benefit management company (PBM) database analysis. Pharmacoepidemiology and Drug Safety. 2012;3):117.	no	Title/Abstract	25.08.22	NMMN	no
EMBASE	282. Russell PS, Nair MKC, Mammen P, Shankar SR. Priority mental health disorders of children and adolescents in primary-care pediatric settings in india 2: Diagnosis, pharmacological treatment and referral. Indian Journal of Pediatrics. 2012;79(SUPPL. 1):S27-S32.	no	Title/Abstract	25.08.22	NMMN	no
EMBASE	283. Sadak T, Katon J, Borson S. Multimorbidity in Alzheimer's disease and related dementias. Alzheimer's and Dementia. 2012;1):P490.	no	Title/Abstract	25.08.22	NMMN	no
EMBASE	284. Sadak T, Katon J, Borson S. Defining dementia multimorbidity in a national sample. J Am Geriatr Soc. 2012;4):S62.	no	Title/Abstract	25.08.22	NMMN	no
EMBASE	285. Sadak T, Kukull W, Borson S, Logsdon R, Cochrane B, Herting J. Multidimensional complexity in the dementias: Diagnosis, stage, comorbidity, and neuropsychiatric symptoms. Neurology Conference: 64th American Academy of Neurology Annual Meeting New Orleans, LA United States Conference Publication:. 2012;78(1 Meeting Abstract).	no	Title/Abstract	25.08.22	NMMN	no
EMBASE	286. Salisbury C. Multimorbidity: Redesigning health care for people who use it. The Lancet. 2012;380(9836):7-9.	no	Title/Abstract	25.08.22	NMMN	no
EMBASE	287. Sardinha A, Araujo CGS, Nardi AE. Psychiatric disorders and cardiac anxiety in exercising and sedentary coronary artery disease patients: A case-control study. Brazilian Journal of Medical and Biological Research. 2012;45(12):1320-6.	no	Title/Abstract	25.08.22	NMMN	no
EMBASE	288. Scheidt-Nave C, Fuchs J, Du Y, Ellert U, Schienkiewitz A, Busch M, et al. Addressing health and ageing in the German national health monitoring system. BMC Proceedings Conference: European Workshop on Health and Disability Surveillance in Ageing Populations, EUWAP. 2012;7(SUPPL. 4).	no	Title/Abstract	25.08.22	NMMN	no
EMBASE	289. Schneider F, Kaplan V, Rodak R, Battegay E, Holzer B. Prevalence of multimorbidity in medical inpatients: Validation of estimates based on administrative data. Swiss Med Wkly. 2012;142(MARCH) (no pagination).	no	Title/Abstract	25.08.22	NMMN	no
EMBASE	290. Shatat IF, Kalpatthi RV, Orak JK, Jackson SM. Ambulatory and masked hypertension are prevalent in asymptomatic children with sickle cell disease: A MWPNC study. Journal of Clinical Hypertension Conference: American Society of Hypertension, Inc 27th Annual Scientific Meeting and Exposition New York, NY United States Conference Publication:. 2012;14(SUPPL. 1).	no	Title/Abstract	25.08.22	NMMN	no
EMBASE	291. Sikorski C, Luppa M, Konig HH, Wiese B, Van Den Bussche H, Scherer M, et al. Obesity and associated lifestyle in a large sample of multi-morbid German primary care attendees. Obesity Facts. 2012;2):34.	no	Title/Abstract	25.08.22	NMMN	no
EMBASE	292. Slim ZFN, Chaaya M, Uthman I. Pharmacologic use for musculoskeletal problems among Lebanese elderly - Results from the COPCORD study. Int J Rheum Dis. 2012;1):136.	no	Title/Abstract	25.08.22	NMMN	no
EMBASE	293. St Sauver JL, Rocca WA, Jacobson DJ, McGree ME, Yawn BP, Warner DO. Burden of chronic disease: A population-based study. Am J Epidemiol. 2012;11):S2.	no	Title/Abstract	25.08.22	NMMN	no
EMBASE	294. Staimez LR, Wei MY, Ramakrishnan U, Narayan KMV, Saydah S. Prevalence of multimorbidity among U.S. adults: Data from the national health and nutrition examination survey. FASEB Journal Conference: Experimental Biology. 2012;26(Meeting Abstracts).	no	Title/Abstract	25.08.22	NMMN	no
EMBASE	295. Strauss ME, Quimbo R, Palli S, Singer J. Characteristics and economic burden of elderly patients with hospital-acquired clostridium-difficile in a managed care setting. J Am Geriatr Soc. 2012;4):S201.	no	Title/Abstract	25.08.22	NMMN	no
EMBASE	296. Teixeira J, Theme M, Joelma H. Profile of mortality from Alzheimer's disease: Rio de Janeiro 2000-2006. Alzheimer's and Dementia. 2012;1):P314.	no	Title/Abstract	25.08.22	NMMN	no
EMBASE	297. Thyrian JR, Hoffmann W. Improving dementia care in the primary care setting. Alzheimer's and Dementia. 2012;1):P442.	no	Title/Abstract	25.08.22	NMMN	no
EMBASE	298. Van De Glind E, Stott D, Hooft L, Akner G, De Rooij S, Van Munster B. Evidence-based medicine in geriatrics. Eur Geriatr Med. 2012;1):S14-S5.	no	Title/Abstract	25.08.22	NMMN	no
EMBASE	299. Van Den Bussche H, Schafer I, Koller D, Hansen H, Von Leitner EC, Scherer M, et al. Multimorbidity in the German elderly population - Part 1: Prevalence in ambulatory medical care. A study based on statutory health insurance data. [German]. Zeitschrift fur Allgemeinmedizin. 2012;88(9):365-71.	no	Title/Abstract	25.08.22	NMMN	no
EMBASE	300. Vaughan CP. What is the best approach for treating urinary incontinence in Parkinsons disease? Aging Health. 2012;8(5):525-35.	no	Title/Abstract	25.08.22	NMMN	no
EMBASE	301. Vyas A, Pan XL, Sambamoorthi U. Multimorbidity and polypharmacy. Value Health. 2012;15(4):A17-A8.	no	no clustering	25.08.22	NMMN	no
EMBASE	302. Wang F, Xu S, Shen X, Guo X, Shen R. Epidemiology of multimorbidity. The Lancet. 2012;380(9851):1382-3.	no	Title/Abstract	25.08.22	NMMN	no
EMBASE	303. Wang L, Uysal A, Liendo C, Chesson AL. 16-Year-old girl with restless legs syndrome and abnormally high ferritin. Sleep. 2012;1):A451-A2.	no	Title/Abstract	25.08.22	NMMN	no
EMBASE	304. Wehling M. Chronic constipation in the elderly: Drugs as cause and remedy. Verdauungskrankheiten. 2012;30(5):221-8.	no	Title/Abstract	25.08.22	NMMN	no
EMBASE	305. Wen AB, Blanchette PL. Comorbidities and their impact on transitions of care. Annual Review of Gerontology and Geriatrics. 2012;31(1):93-110.	no	Title/Abstract	25.08.22	NMMN	no
EMBASE	306. Zdichavsky M, Meile T, Von Feilitzsch M, Kuper M, Kratt T, Stuker D, et al. Management of acute surgical complications of bariatric surgery: Indications and outcome. Obesity Surgery. 2012;22(8):1187.	no	Title/Abstract	25.08.22	NMMN	no
EMBASE	307. Zoni-Berisso M, Filippi A, Landolina M, Brignoli O, Grimaldi M, Maglia GP, et al. Epidemiology and management of atrial fibrillation in the community in Italy: The Italian Survey of Atrial Fibrillation Management. Eur Heart J. 2012;1):970.	no	Title/Abstract	25.08.22	NMMN	no
EMBASE	308. Aarts MJ, Van Den Borne BE, Biesma B, Kloover JS, Aerts JG, Lemmens VEPP. Comorbidity in lung cancer patients: Trends and effect on prognosis. Eur J Cancer. 2013;2):S303-S4.	no	Title/Abstract	25.08.22	NMMN	no
EMBASE	309. Agborsangaya C, Ngwakongnwi E, Lahtinen M, Cooke T, Johnson J. Population health consequences associated with overweight and obesity. Can. 2013;2):S280-S1.	no	Title/Abstract	25.08.22	NMMN	no
EMBASE	310. Akner G. Frailty and multimorbidity in elderly people: A shift in management approach. Clinical Geriatrics. 2013;21(9).	no	Title/Abstract	25.08.22	NMMN	no
EMBASE	311. Allman RM, Kennedy RE, Sawyer P, Sheppard K, Yuan Y, Brown CJ. The association of symptom burden and multimorbidity with community mobility in late life. J Am Geriatr Soc. 2013;1):S143.	no	Title/Abstract	25.08.22	NMMN	no
EMBASE	312. Ambrose T, Cullen S, Baker G, Smith M, Elia M, Leach R, et al. Obesity: A window of opportunity to intervene? Characteristics and management of morbidly obese adult inpatients in three trusts in southern England. Clinical Medicine, Journal of the Royal College of Physicians of London. 2013;13(5):472-6.	no	Title/Abstract	25.08.22	NMMN	no
EMBASE	313. Ambrose T, Elia M, De Silva A. Does increased BMI result in longer lengths of stay? An audit of one hospital in the South of England. Obesity Facts. 2013;1):210.	no	Title/Abstract	25.08.22	NMMN	no
EMBASE	314. Argintaru N, Chambers C, Gogosis E, Farrell S, Palepu A, Klodawsky F, et al. Unmet health needs among homeless and vulnerably housed adults in three canadian cities. J Gen Intern Med. 2013;1):S231-S2.	no	Title/Abstract	25.08.22	NMMN	no
EMBASE	315. Aryal S, Diaz-Guzman E, Mannino DM. Prevalence of COPD and comorbidity. European Respiratory Monograph. 2013;59:1-12.	no	Title/Abstract	25.08.22	NMMN	no
EMBASE	316. Azermai M, Bourgeois J, Somers A, Petrovic M. Inappropriate use of psychotropic drugs in older individuals: Implications for practice. Aging Health. 2013;9(3):255-64.	no	Title/Abstract	25.08.22	NMMN	no
EMBASE	317. Bell JJ, Bauer JD, Capra S, Pulle CR. Concurrent and predictive evaluation of malnutrition diagnostic measures in acute hip fracture inpatients. Clin Nutr. 2013;1):S74.	no	Title/Abstract	25.08.22	NMMN	no
EMBASE	318. Ben-Youssef R, Aisen M, Saleh OA, Assi A, Farid A, Szlachcic Y. Sleep disturbances in paraplegics within a large urban community: Prevalence and associated co-morbidities. Topics in Spinal Cord Injury Rehabilitation. 2013;19(1):65.	no	Title/Abstract	25.08.22	NMMN	no
EMBASE	319. Bernard S, Schmiedl S, Thurmann PA. A multi-center prospective interventional study for improving drug safety in german nursing homes. Br J Clin Pharmacol. 2013;1):6.	no	Title/Abstract	25.08.22	NMMN	no
EMBASE	320. Bold A, Iliescu G, Piciu C, Iulia V. Monitoring patients on chronic hemodialysis and post renal transplant for chronic viral infections. BMC Infectious Diseases Conference: 9th Edition of the Scientific Days of the National Institute for Infectious Diseases "Prof Dr Matei Bals" Bucharest Romania. 2013;13(Supplement 1).	no	Title/Abstract	25.08.22	NMMN	no
EMBASE	321. Boult C, Leff B, Boyd CM, Wolff JL, Marsteller JA, Frick KD, et al. A matched-pair cluster-randomized trial of guided care for high-risk older patients. J Gen Intern Med. 2013;28(5):612-21.	no	Title/Abstract	25.08.22	NMMN	no
EMBASE	322. Bruun LE, Nielsen M, Skov R, Bruun NE, Torp-Pedersen C. Staphylococcus aureus bacteraemia and non-genetic risk factors. Eur Heart J. 2013;1):862-3.	no	Title/Abstract	25.08.22	NMMN	no
EMBASE	323. Campanini M, Frediani R, Artom A, Pinna G, Valerio A, La Regina M, et al. Real-world management of atrial fibrillation in Internal Medicine units: The FADOI 'FALP' observational study. J Cardiovasc Med (Hagerstown). 2013;14(1):26-34.	no	Title/Abstract	25.08.22	NMMN	no
EMBASE	324. Cannon M, Kelleher I, Devlin N, Fitzpatrick C. Multimorbidity, suicidality, and poor functioning among adolescents with psychotic symptoms attending a mental health service. Schizophrenia Bulletin. 2013;1):S59-S60.	no	Title/Abstract	25.08.22	NMMN	no
EMBASE	325. Case S, Towle VR, Fried TR. Considering the balance: Development of a scale to assess patient views on tradeoffs in competing health outcomes. J Am Geriatr Soc. 2013;1):S121.	no	Title/Abstract	25.08.22	NMMN	no
EMBASE	326. Chehayeb Makarem D, Reimers L, Greenlee H, Terry MB, Whiffen A, Crew K. Impact of adherence to guidelines on nutrition and physical activity for breast cancer prevention in high-risk women. Cancer Research Conference: 36th Annual CTRC AACR San Antonio Breast Cancer Symposium San Antonio, TX United States Conference Publication:. 2013;73(24 SUPPL. 1).	no	Title/Abstract	25.08.22	NMMN	no
EMBASE	327. Chen CH, Wang HL, Cathryn BL. Depression in taiwanese women during the periand post-menopause years: Associations with demographic, health, and psychosocial characteristics. Journal of Women's Health. 2013;22(3):29.	no	Title/Abstract	25.08.22	NMMN	no
EMBASE	328. Chen HY, Saczynski J, McManus D, Lapane K, Gore J, Goldberg R. The impact of cardiac and noncardiac comorbidities on the short-term outcomes of patients hospitalized with acute myocardial infarction: A population-based perspective. Am J Epidemiol. 2013;11):S37.	no	Title/Abstract	25.08.22	NMMN	no
EMBASE	329. Cheung CL, Nguyen USDT, Au E, Tan KCB, Kung AWC. Association of handgrip strength with chronic diseases and multimorbidity: A cross-sectional study. Age (Dordr). 2013;35(3):929-41.	no	Title/Abstract	25.08.22	NMMN	no
EMBASE	330. Clarenbach CF, Sievi NA, Brack T, Brutsche M, Frey M, Irani S, et al. Prevalence of comorbidities in patients with COPD: Data from the TOPDOCS cohort. European Respiratory Journal Conference: European Respiratory Society Annual Congress. 2013;42(SUPPL. 57).	no	Title/Abstract	25.08.22	NMMN	no
EMBASE	331. Clarenbach CF, Sievi NA, Brack T, Brutsche M, Frey M, Irani S, et al. Prevalence of comorbidities in patients with COPD: Data from the topdocs cohort. Respiration. 2013;85(6):604-5.	no	Title/Abstract	25.08.22	NMMN	no
EMBASE	332. Clini EM, Beghe B, Fabbri LM. Chronic obstructive pulmonary disease is just one component of the complex multimorbidities in patients with COPD. American Journal of Respiratory and Critical Care Medicine. 2013;187(7):668-71.	no	Title/Abstract	25.08.22	NMMN	no
EMBASE	333. Cohen H. Geriatric oncology-what is it and why do we need it? Asia Pac J Clin Oncol. 2013;3):61.	no	Title/Abstract	25.08.22	NMMN	no
EMBASE	334. David Strain W, Lukashevich V, Kothny W, Hoellinger MJ, Paldanius P. INdividualised Treatment targets for EldeRly patients using Vildagliptin Add-on or Lone therapy (INTERVAL) study. Diabetologia. 2013;1):S354-S5.	no	Title/Abstract	25.08.22	NMMN	no
EMBASE	335. Dawes M. Implementation of Pharmacogenomics into Clinical Care Decision Making in BC. Journal of Pharmacy and Pharmaceutical Sciences. 2013;16(3):76s.	no	Title/Abstract	25.08.22	NMMN	no
EMBASE	336. De SSMV, Valadares ALR, Costa-Paiva LH, Osis MJ, Sousa MH, Pinto-Neto AM. Aging, obesity, and multimorbidity in women 50 years or older: A population-based study. Menopause. 2013;20(8):818-24.	no	Title/Abstract	25.08.22	NMMN	no
EMBASE	337. Devlin JT, McGuire C, Thayer D, Freeman E. Impact of behavioral health on diabetes care in a medicaid population. Diabetes. 2013;1):A212.	no	Title/Abstract	25.08.22	NMMN	no
EMBASE	338. Dilektasli AG, Cetinoglu ED, Coskun F, Ozkaya G, Ege E, Uzaslan E. Comorbidies in patients hospitalized for acute exacerbation of COPD. Respirology. 2013;4):130.	no	Title/Abstract	25.08.22	NMMN	no
EMBASE	339. Dinh TTH, Clark R, Bonner A, Hines S. The effectiveness of health education using the teach-back method on adherence and self-management in chronic disease: A systematic review protocol. JBI Library of Systematic Reviews. 2013;11(10):30-41.	no	Title/Abstract	25.08.22	NMMN	no
EMBASE	340. Dominguez LJ, Di Bella G, Damiani P, Belvedere M, Barbagallo M. Hypothyroidism in older persons: Importance of an adequate thyroid hormone replacement therapy. Giornale di Gerontologia. 2013;61(3):173-82.	no	Title/Abstract	25.08.22	NMMN	no
EMBASE	341. Dovellini EV, Michelucci A, Giurlani L, Cerisano G, Valenti R, Trapani M, et al. Transvenous lead extraction in octagenarians. Europace. 2013;2):ii30.	no	Title/Abstract	25.08.22	NMMN	no
EMBASE	342. Edwards ST, Prentice J, Li D, Simon SR, Cooper D, Edes T, et al. Predictors of early enrollment in home based primary care among veterans with diabetes. J Gen Intern Med. 2013;1):S151-S2.	no	Title/Abstract	25.08.22	NMMN	no
EMBASE	343. Eugene S. Caring for Patients with Multiple Comorbidities -A Population Health Approach. Ann Acad Med Singapore. 2013;8 Supplement):S35-S.	no	Title/Abstract	25.08.22	NMMN	no
EMBASE	344. Fiss T, Meinke-Franze C, Van Den Berg N, Hoffmann W. Effects of a three party healthcare network on the incidence levels of drug related problems. Int J Clin Pharm. 2013;35(5):763-71.	no	Title/Abstract	25.08.22	NMMN	no
EMBASE	345. Flinterman LE, Asmus Szepesi K, Nieboer A, Mackenbach JP, Steyerberg EW. Multimorbidity in frail elderly people and the risk of death and readmission to a healthcare institute. Eur Geriatr Med. 2013;1):S28.	no	Title/Abstract	25.08.22	NMMN	no
EMBASE	346. Forman DE, Ahmed A, Fleg JL. Heart failure in very old adults. Curr Heart Fail Rep. 2013;10(4):387-400.	no	Title/Abstract	25.08.22	NMMN	no
EMBASE	347. Formiga F, Ferrer A, Sanz H, Marengoni A, Alburquerque J, Pujol R. Patterns of comorbidity and multimorbidity in the oldest old: The Octabaix study. Eur. 2013;24(1):40-4.	no	dup	25.08.22	NMMN	no
EMBASE	348. Freund T, Gensichen J, Goetz K, Szecsenyi J, Mahler C. Evaluating self-efficacy for managing chronic disease: Psychometric properties of the six-item Self-Efficacy Scale in Germany. J Eval Clin Pract. 2013;19(1):39-43.	no	Title/Abstract	25.08.22	NMMN	no
EMBASE	349. Fuchs J, Scheidt-Nave C, Hinrichs T, Mergenthaler A, Stein J, Riedel-Heller SG, et al. Indicators for healthy ageing - A debate. International Journal of Environmental Research and Public Health. 2013;10(12):6630-44.	no	Title/Abstract	25.08.22	NMMN	no
EMBASE	350. Garcia-Cabrera L, Perez-Abascal N, Sanchez-Castellano C, Baeza-Monedero ME, Montero-Errasquin B, Cruz-Jentoft AJ. What patients are referred from the emergency department to a geriatric outpatient clinic? Eur Geriatr Med. 2013;1):S74-S5.	no	Title/Abstract	25.08.22	NMMN	no
EMBASE	351. Ghibelli S, Marengoni A, Djade CD, Nobili A, Tettamanti M, Franchi C, et al. Prevention of inappropriate prescribing in hospitalized older patients using a computerized prescription support system (intercheck<sup></sup>). Drugs and Aging. 2013;30(10):821-8.	no	Title/Abstract	25.08.22	NMMN	no
EMBASE	352. Hawkins NM, Virani S, Ceconi C. Heart failure and chronic obstructive pulmonary disease: The challenges facing physicians and health services. Eur Heart J. 2013;34(36):2795-803d.	no	Title/Abstract	25.08.22	NMMN	no
EMBASE	353. Ito H. What should we do to improve patients' adherence? Journal of Experimental and Clinical Medicine(Taiwan). 2013;5(4):127-30.	no	Title/Abstract	25.08.22	NMMN	no
EMBASE	354. Janevic MR, Patel MR, Heeringa SG, Baptist AP, Clark NM. Adverse asthma outcomes in U.S. Adults with multiple morbidities. American Journal of Respiratory and Critical Care Medicine Conference: American Thoracic Society International Conference, ATS. 2013;187(MeetingAbstracts).	no	Title/Abstract	25.08.22	NMMN	no
EMBASE	355. Kaimukilwa D. Post-cancer pain in long-term cancer survivor. Psychooncology. 2013;3):332.	no	Title/Abstract	25.08.22	NMMN	no
EMBASE	356. Kashyap M, Tu M, Tannenbaum C. Prevalence of commonly prescribed medications potentially contributing to urinary symptoms in a cohort of older patients seeking care for incontinence. BMC geriatr. 2013;13:57.	no	Title/Abstract	25.08.22	NMMN	no
EMBASE	357. Kelleher I, Devlin N, Wigman JTW, Kehoe A, Murtagh A, Fitzpatrick C, et al. Psychotic symptoms in a general adolescent mental health clinic sample: Implications for suicidality, multimorbidity and functioning. European Child and Adolescent Psychiatry. 2013;1):S166.	no	Title/Abstract	25.08.22	NMMN	no
EMBASE	358. Kenar JG, Bostanci DT, Yilmazer EE. Multiple comorbidity in a case of compulsive sexual behaviour. Journal of Sexual Medicine. 2013;5):389.	no	Title/Abstract	25.08.22	NMMN	no
EMBASE	359. Khan MF, Islam MA, Quee PJ, Snieder H, Van Den Heuvel ER, Bruggeman R, et al. Multimorbidity in psychotic disorders and their unaffected siblings: An epidemiological perspective. European Archives of Psychiatry and Clinical Neuroscience. 2013;1):S61-S2.	no	Title/Abstract	25.08.22	NMMN	no
EMBASE	360. Kim SC, Schmidt BMW, Franklin JM, Liu J, Solomon DH, Schneeweiss S. Clinical and health care use characteristics of patients newly starting allopurinol, febuxostat, and colchicine for the treatment of gout. Arthritis Care and Research. 2013;65(12):2008-14.	no	Title/Abstract	25.08.22	NMMN	no
EMBASE	361. Kim SC, Schmidt BMW, Liu J, Solomon DH, Schneeweiss S. Clinical and health care use characteristics of patients newly prescribed allopurinol, febuxostat and colchicine for gout. Pharmacoepidemiology and Drug Safety. 2013;1):55.	no	Title/Abstract	25.08.22	NMMN	no
EMBASE	362. Kostuj T, Smektala R, Schulze-Raestrup U, Muller-Mai C. [The influence of timing of surgery on mortality and early complications in femoral neck fractures, by surgical procedure: an analysis of 22,566 cases from the German External Quality Assurance Program]. [German]. Der Unfallchirurg. 2013;116(2):131-7.	no	Title/Abstract	25.08.22	NMMN	no
EMBASE	363. Kumari D. Prevalence of multiple conditions among elderly and its impact on family care givers. Nepal Journal of Epidemiology Conference: International Conference on Research Methodology and Scientific Writing, ICRMSW. 2013;4(2).	no	Title/Abstract	25.08.22	NMMN	no
EMBASE	364. Lahousse L, Vernooij MW, Darweesh SKL, Akoudad S, Loth DW, Joos GF, et al. Chronic obstructive pulmonary disease and cerebral Microbleeds the Rotterdam study. American Journal of Respiratory and Critical Care Medicine. 2013;188(7):783-8.	no	Title/Abstract	25.08.22	NMMN	no
EMBASE	365. Lanzeta I, Mar J, Legido P. Clinical trial evaluation protocol of an integrated care for patients with multiple comorbidities. Gaceta Medica de Bilbao. 2013;110(1):6-13.	no	Title/Abstract	25.08.22	NMMN	no
EMBASE	366. Lappenschaar M, Hommersom A, Lucas PJF, Lagro J, Visscher S, Korevaar JC, et al. Multilevel temporal Bayesian networks can model longitudinal change in multimorbidity. J Clin Epidemiol. 2013;66(12):1405-16.	no	no clustering	25.08.22	NMMN	no
EMBASE	367. Lee VW, Pang KK, Hui KC, Kwok JC, Leung SL, Yu DSF, et al. Medication adherence: Is it a hidden drug-related problem in hidden elderly? Geriatrics and Gerontology International. 2013;13(4):978-85.	no	Title/Abstract	25.08.22	NMMN	no
EMBASE	368. Lin PJ, Cohen JT, Winn A, Kent DM, Neumann PJ. Patterns of comorbidity clusters among adults with diabetes. Value Health. 2013;16(3):A155-A6.	no	Title/Abstract	25.08.22	NMMN	no
EMBASE	369. Liou A, Burkhart JI, Crisp G, Esserman DA, Weinberger M, Roth MT. Qualitative study of medication-related problems (MRPS) assessed during the IMAP program. J Am Geriatr Soc. 2013;1):S214.	no	Title/Abstract	25.08.22	NMMN	no
EMBASE	370. Lorgunpai SJ, Grammas M, Lee DS, McAvay G, Charpentier P, Tinetti ME. Therapeutic competition in older adults: Frequency of use of medications that adversely affect a coexisting condition. J Am Geriatr Soc. 2013;1):S13.	no	Title/Abstract	25.08.22	NMMN	no
EMBASE	371. Luo SF. Gout and comorbidities. Int J Rheum Dis. 2013;1):17.	no	Title/Abstract	25.08.22	NMMN	no
EMBASE	372. Makam AN, Boscardin WJ, Miao Y, Steinman M. The risk of thiazide-induced adverse effects in older adults. J Gen Intern Med. 2013;1):S209.	no	Title/Abstract	25.08.22	NMMN	no
EMBASE	373. Marengoni A, Nobili A, Pirali C, Tettamanti M, Pasina L, Salerno F, et al. Comparison of disease clusters in two elderly populations hospitalized in 2008 and 2010 on behalf of REPOSI investigators. Gerontology. 2013;59(4):307-15.	no	Title/Abstract	25.08.22	NMMN	no
EMBASE	374. Marengoni A, Nobili A, Pirali C, Tettamanti M, Pasina L, Salerno F, et al. Comparison of disease clusters in two elderly populations hospitalized in 2008 and 2010. Gerontology. 2013;59(4):307-15.	no	Title/Abstract	25.08.22	NMMN	no
EMBASE	375. McCarron M, Swinburne J, Burke E, McGlinchey E, McCallion P. Patterns of multimorbidity in an ageing population of people with an intellectual disability: Results from the intellectual disability supplement to the irish longitudinal study on ageing (IDS-TILDA). Irish Journal of Medical Science. 2013;6):S230.	no	Title/Abstract	25.08.22	NMMN	no
EMBASE	376. McDaid O, Normand C, Kelly A, Smith S. Prevalence, patterns and healthcare burden of multimorbidity in the older irish population. Irish Journal of Medical Science. 2013;6):S229.	no	no specific clusters lsited	25.08.22	NMMN	no
EMBASE	377. Miller J, Edwards LD, Agusti A, Bakke P, Calverley PMA, Celli B, et al. Comorbidity, systemic inflammation and outcomes in the ECLIPSE cohort. Respiratory Medicine. 2013;107(9):1376-84.	no	Title/Abstract	25.08.22	NMMN	no
EMBASE	378. Mol PGM, Van Den Bemt PMLA, Dequito AB, Van Doormaal JE, Zaal RJ, Haaijer-Ruskamp FM, et al. Preventable and non-preventable adverse drug events in hospitalized patients. [Dutch]. Pharmaceutische Weekblad Wetenschappelijk Platform. 2013;148(46):136-42.	no	Title/Abstract	25.08.22	NMMN	no
EMBASE	379. Moniz P, Cardiga R, Araujo M, Costa L, Miguens M, Marques F, et al. Thyroid disease: Clinical presentation isn't what it used to be. Eur. 2013;1):e111.	no	Title/Abstract	25.08.22	NMMN	no
EMBASE	380. Morrin L, Britten J, Davachi S, Knight H. Alberta healthy living program-a model for successful integration of chronic disease management services. Can. 2013;37(4):254-9.	no	Title/Abstract	25.08.22	NMMN	no
EMBASE	381. Muschalla B, Kessler U, Schwantes U, Linden M. [Medical rehabilitation by general practitioners in patients with chronic mental disorders]. [German]. Die Rehabilitation. 2013;52(4):251-6.	no	Title/Abstract	25.08.22	NMMN	no
EMBASE	382. Nardi R, Berti F, Greco A, Scanelli G, Leandri P, Reta M, et al. Complexity in hospital internal medicine departments: What are we talking about? Italian Journal of Medicine. 2013;7(3):142-55.	no	Title/Abstract	25.08.22	NMMN	no
EMBASE	383. Nasif A, Bulbul M, Ben-Youssef R, Aisen M, Saleh OA, Assi A, et al. Sleep disturbances in paraplegics within a large urban community: Prevalence and associated co-morbidities. Neuroepidemiology. 2013;41(3-4):255.	no	Title/Abstract	25.08.22	NMMN	no
EMBASE	384. Nurkovic S, Kisic-Tepavcevic D, Kurtagic I, Kovacevic N, Gazibara T, Pekmezovic T. Pharmacotherapy and over-the-counter drug use among elderly in Belgrade, Serbia. Geriatric nursing (New York, NY). 2013;34(6):486-90.	no	Title/Abstract	25.08.22	NMMN	no
EMBASE	385. Ochs BG, Stockle U, Gebhard F. Interprosthetic fractures-a challenge of treatment. European Orthopaedics and Traumatology. 2013;4(2):103-9.	no	Title/Abstract	25.08.22	NMMN	no
EMBASE	386. Oh DH, Park YC, Nam JH. Multiple chronic diseases are risk factors for depressive symptoms: Results of a 2009 Korean community health survey. Int Psychogeriatr. 2013;1):S95.	no	Title/Abstract	25.08.22	NMMN	no
EMBASE	387. Ong M, Wells KB, Jones L, Chung B, Dixon E, Tang L, et al. Community-partnered cluster-randomized comparative effectiveness trial of community engagement and planning or program technical assistance to address depression disparities. J Gen Intern Med. 2013;1):S47.	no	Title/Abstract	25.08.22	NMMN	no
EMBASE	388. Otremba B, Tesch H, Kohler A, Janicke M, Marschner N. Chemotherapy and targeted therapy of elderly patients with breast cancer-data from the ELDERLY project. Onkologie. 2013;7):96.	no	Title/Abstract	25.08.22	NMMN	no
EMBASE	389. Oudenhoven M, Sloane P, Broyles I. Challenges to cost-effective primary care management of complex elderly patients: Perspectives of pace medical directors. J Am Geriatr Soc. 2013;1):S219.	no	Title/Abstract	25.08.22	NMMN	no
EMBASE	390. Pariel S, Boissieres A, Delamare D, Belmin J. Patient education in geriatrics: Which specificities?. [French]. Presse Med. 2013;42(2):217-23.	no	Title/Abstract	25.08.22	NMMN	no
EMBASE	391. Pattison AT, Aljaizani M, Fox J, Reilly S. Care home residents have an increased prevalence of common co-morbidities that make up quality outcomes framework (QOF) potentially causing harm to patients and financially disadvantaging primary care services. Age and Ageing. 2013;3):iii9-iii10.	no	Title/Abstract	25.08.22	NMMN	no
EMBASE	392. Pautex S, Rexach-Cano L, Van Den Noortgate N, Cedraschi C, Cruz-Jentoft AJ. Management of chronic pain in old patients: Belgium, Spain and Switzerland. Eur Geriatr Med. 2013;4(4):281-7.	no	Title/Abstract	25.08.22	NMMN	no
EMBASE	393. Potthoff P, Eichmann F, Guether B. Impact of multiple chronic diseases and financial status on life satisfaction. Value Health. 2013;16(3):A258.	no	Title/Abstract	25.08.22	NMMN	no
EMBASE	394. Schouten HJ, Koek HL, Moons KGM, Van Delden JJM, Oudega R, Geersing GJ. Need for tailored strategies to diagnose venous thrombo-embolism in older primary care patients. Extension of a keynote presentation at the 2012 Wonca Europe conference. Eur J Gen Pract. 2013;19(2):123-7.	no	Title/Abstract	25.08.22	NMMN	no
EMBASE	395. Selwyn P, Merlin J, Hutton N, Blais C, Deamant C, Maingi S. Keeping up with a changing epidemic: Reconnecting an aging HIV-infected population to palliative care services (SA508) pediatric/HIV/safety net sigs. Journal of Pain and Symptom Management. 2013;45(2):399.	no	Title/Abstract	25.08.22	NMMN	no
EMBASE	396. Shadmi E. Multimorbidity and equity in health. Intern. 2013;12(1) (no pagination).	no	Title/Abstract	25.08.22	NMMN	no
EMBASE	397. Shaya FT, Breunig IM, Mehra MR. Comorbidity burden among heart failure patients in a medicaid population. Value Health. 2013;16(3):A273.	no	Title/Abstract	25.08.22	NMMN	no
EMBASE	398. Shum E. Caring for patients with multiple comorbidities-a population health approach. Annals of the Academy of Medicine Singapore. 2013;1):S35.	no	Title/Abstract	25.08.22	NMMN	no
EMBASE	399. Sinnige J, Braspenning J, Schellevis F, Stirbu-Wagner I, Westert G, Korevaar J. The prevalence of disease clusters in older adults with multiple chronic diseases - A systematic literature review. PLoS ONE. 2013;8(11) (no pagination).	no	Title/Abstract	25.08.22	NMMN	no
EMBASE	400. Sonmez H, Leventakos K, Marsh N. Do not harm: Special considerations in the diabetic frail elderly patient. Endocrine Reviews Conference: 95th Annual Meeting and Expo of the Endocrine Society, ENDO. 2013;34(3 SUPPL. 1).	no	Title/Abstract	25.08.22	NMMN	no
EMBASE	401. Stein GY, Alon D, Korenfeld R, Fuchs S. Predictors and outcomes of infection-related hospital admissions of heart failure patients. Eur Heart J. 2013;1):936.	no	Title/Abstract	25.08.22	NMMN	no
EMBASE	402. Stewart M, Fortin M, Britt HC, Harrison CM, Maddocks HL. Comparisons of multi-morbidity in family practice-issues and biases. Fam Pract. 2013;30(4):473-80.	no	Title/Abstract	25.08.22	NMMN	no
EMBASE	403. Streit S, Weiler S, Collet TH, Bauer D, Zimmerli L, Frey P, et al. Association between multimorbidity and the qualityof primary care in a country with universal healthcare coverage. J Gen Intern Med. 2013;1):S26.	no	Title/Abstract	25.08.22	NMMN	no
EMBASE	404. Teixeira J, Theme M. Mortality from Alzheimer's disease in Sao Paulo and Rio de Janeiro. Alzheimer's and Dementia. 2013;1):P881-P2.	no	Title/Abstract	25.08.22	NMMN	no
EMBASE	405. Tewary S, Pandya N, Cook N. Prevalence of foot problems in nursing home residents with diabetes stratified by dementia diagnosis. Annals of Long-Term Care. 2013;21(8):30-4.	no	Title/Abstract	25.08.22	NMMN	no
EMBASE	406. Thomas MJ, Moore A, Roddy E, Peat G. 'somebody to say ''come on,wecan sort this'' ': A qualitative study of health-seeking in older adults with symptomatic foot osteoarthritis. Rheumatology (United Kingdom). 2013;1):i124.	no	Title/Abstract	25.08.22	NMMN	no
EMBASE	407. Tiwari S. Metabolic syndrome and nutrigentic. Indian Journal of Physiology and Pharmacology. 2013;1):30-1.	no	Title/Abstract	25.08.22	NMMN	no
EMBASE	408. To KW, Lee WM, Choi KC, Yu D, Chau J, Lee I. Educational and supportive interventions for improving adherence to inhalation therapy in people with chronic respiratory diseases: A systematic review protocol. JBI Database of Systematic Reviews and Implementation Reports. 2013;11(1):329-45.	no	Title/Abstract	25.08.22	NMMN	no
EMBASE	409. Townsend AF, Adam P, Li LC, Leese J, McDonald M, Kerr S, et al. Exploring E-health ethics and multi-morbidity: A qualitative study of patient and clinician experiences using digital media for health purposes. Arthritis and Rheumatism. 2013;10):S1161.	no	Title/Abstract	25.08.22	NMMN	no
EMBASE	410. Tsai J, Grant AM, Michael Soucie J, Helwig A, Yusuf HR, Boulet SL, et al. Clustering patterns of comorbidities associated with in-hospital death in hospitalizations of us adults with venous thromboembolism. Int J Med Sci. 2013;10(10):1352-60.	no	Title/Abstract	25.08.22	NMMN	no
EMBASE	411. Tsiligianni IG, Kosmas E, van der Molen T, Tzanakis N. Managing comorbidity in COPD: A difficult task. Current Drug Targets. 2013;14(2):158-76.	no	Title/Abstract	25.08.22	NMMN	no
EMBASE	412. Ursum J, Korevaar JC, Twisk JWR, Peters MJL, Schellevis FG, Nurmohamed MT, et al. Prevalence of chronic diseases at the onset of inflammatory arthritis: A population-based study. Fam Pract. 2013;30(6):615-20.	no	Title/Abstract	25.08.22	NMMN	no
EMBASE	413. Ursum J, Nielen M, Twisk J, Peters M, Schellevis F, Nurmohamed M, et al. High presence of chronic diseases at the onset of inflammatory arthritis: Results from a population-based study. Annals of the Rheumatic Diseases Conference: Annual European Congress of Rheumatology of the European League Against Rheumatism, EULAR. 2013;72(SUPPL. 3).	no	Title/Abstract	25.08.22	NMMN	no
EMBASE	414. Van Den Brink AMA, Gerritsen DL, Voshaar RCO, Koopmans RTCM. Residents with mental-physical multimorbidity living in long-term care facilities: Prevalence and characteristics. A systematic review. Int Psychogeriatr. 2013;25(4):531-48.	no	Title/Abstract	25.08.22	NMMN	no
EMBASE	415. Van Leersum NJ, Janssen-Heijnen MLG, Wouters MWJM, Rutten HJT, Coebergh JW, Tollenaar RAEM, et al. Increasing prevalence of comorbidity in patients with colorectal cancer in the South of the Netherlands 1995-2010. Int J Cancer. 2013;132(9):2157-63.	no	Title/Abstract	25.08.22	NMMN	no
EMBASE	416. Vanfleteren LEGW, Spruit MA, Groenen M, Gaffron S, Van Empel VPM, Bruijnzeel PLB, et al. Clusters of comorbidities based on validated objective measurements and systemic inflammation in patients with chronic obstructive pulmonary disease. American Journal of Respiratory and Critical Care Medicine. 2013;187(7):728-35.	no	Title/Abstract	25.08.22	NMMN	no
EMBASE	417. Vergara I, Machon M, Dorronsoro M, Larranaga N, Vrotsou K, Aguirre B, et al. Elderly population health status and living conditions. Eur J Epidemiol. 2013;1):S233.	no	Title/Abstract	25.08.22	NMMN	no
EMBASE	418. Wang HHX, Wong MCS, Wong SYS, Tang JL, Yan BP, Yu CM, et al. The profile of cardiovascular multimorbidity among patients in primary care in southern China: A cross-sectional study. Int J Cardiol. 2013;1):S28.	no	Title/Abstract	25.08.22	NMMN	no
EMBASE	419. Wang HHX, Wong MCS, Wong SYS, Tang JL, Yan BP, Yu CM, et al. Factors associated with cardiovascular multimorbidity among primary care patients in southern China. Int J Cardiol. 2013;1):S8-S9.	no	Title/Abstract	25.08.22	NMMN	no
EMBASE	420. Wedding U. Comorbidities. Eur J Cancer. 2013;2):S82.	no	Title/Abstract	25.08.22	NMMN	no
EMBASE	421. Zhang M, Mukherjee A. Spectrum of autopsy HIV neuropathology in a minority population in the post anti-retroviral therapy (ART) ERA. Laboratory Investigation. 2013;1):419A-20A.	no	Title/Abstract	25.08.22	NMMN	no
EMBASE	422. Zulman D, Yoon J, Cohen DM, Wagner TH, Ritchie C, Asch S. Multimorbidity and health care utilization among high-cost patients: Implications for care coordination. J Gen Intern Med. 2013;1):S123-S4.	no	Title/Abstract	25.08.22	NMMN	no
EMBASE	423. Adomaviciute S, Watt H, Soljak M, Car J, Majeed A. Impact of the Integrated Care Pilot on HbA1c, cholesterol and systolic blood pressure levels in patients with diabetes. Diabet Med. 2014;1):175.	no	Title/Abstract	25.08.22	NMMN	no
EMBASE	424. Ahmad T, Dunning A, Schulte P, Rogers J, O'Connor C, Felker M, et al. Phenotypes of heart failure identified via cluster analysis do not recapitulate hemodynamic profiles: Insights from the escape trial. Circulation Conference: American Heart Association's. 2014;130(SUPPL. 2).	no	Title/Abstract	25.08.22	NMMN	no
EMBASE	425. Ajmera MR, Rust G, Sambamoorthi U. Prevalence of inflammation-related multimorbidity among medicaid beneficiaries with chronic obstructive pulmonary disease. Value Health. 2014;17(3):A169-A70.	no	Title/Abstract	25.08.22	NMMN	no
EMBASE	426. Arnett DK, Goodman RA, Halperin JL, Anderson JL, Parekh AK, Zoghbi WA. AHA/ACC/HHS strategies to enhance application of clinical practice guidelines in patients with cardiovascular disease and Comorbid conditions. Journal of the American College of Cardiology. 2014;64(17):1851-6.	no	Title/Abstract	25.08.22	NMMN	no
EMBASE	427. Aston K, Pathirija M, Savage E, Pendleton A, Millar A, Stewart R. A regional audit from Northern Ireland: Aspirates from hot, swollen joints. Rheumatology (United Kingdom). 2014;1):i115.	no	Title/Abstract	25.08.22	NMMN	no
EMBASE	428. Barreira ER, Shieh HH, Suzuki AS, Munoz GOC, Degaspare NV, Cavalheiro PO, et al. Epidemiology and outcomes of ARDS in critically ill children according to the berlin definition: A prospective study. American Journal of Respiratory and Critical Care Medicine Conference: American Thoracic Society International Conference, ATS. 2014;189(MeetingAbstracts).	no	Title/Abstract	25.08.22	NMMN	no
EMBASE	429. Bensadon BA, Engstrom G, Tappen RM, Ouslander JG. Resilience and sociocultural factors may buffer mood disturbances in ethnically diverse older adults. J Am Geriatr Soc. 2014;1):S86.	no	Title/Abstract	25.08.22	NMMN	no
EMBASE	430. Bernabeu-Wittel M, Alonso-Coello P, Rico-Blazquez M, Rotaeche Del Campo R, Sanchez Gomez S, Casariego Vales E. Development of clinical practice guidelines for patients with comorbidity and multiple diseases. [Spanish]. Aten Primaria. 2014;46(7):385-92.	no	Title/Abstract	25.08.22	NMMN	no
EMBASE	431. Bethell C, Kemper K, Gombojav N, Koch T. Complementary and conventional medicine use among youth with recurrent headaches. Journal of Alternative and Complementary Medicine. 2014;20(5):A30-A1.	no	Title/Abstract	25.08.22	NMMN	no
EMBASE	432. Betteridge JG, Murzin K, Dolan LA, Furlotte C, Brennan D, Cox D, et al. Environmental scan of in-process research activities in Canada : Is research moving us toward improved clinical care for people aging with HIV and comorbidities? Canadian Journal of Infectious Diseases and Medical Microbiology. 2014;SA):61A.	no	Title/Abstract	25.08.22	NMMN	no
EMBASE	433. Blozik E, Dubben HH, Wagner HO, Scherer M. Comorbidity in medical guidelines: comparison of the current state, epidemiologic models and expert opinion. [German]. Zeitschrift fur Evidenz, Fortbildung und Qualitat im Gesundheitswesen. 2014;108(4):219-28.	no	Title/Abstract	25.08.22	NMMN	no
EMBASE	434. Bock JO, Luppa M, Brettschneider C, Riedel-Heller S, Bickel H, Fuchs A, et al. Impact of depression on health care utilization and costs among multimorbid patients - Results from the multicare cohort study. PLoS ONE. 2014;9(3) (no pagination).	no	Title/Abstract	25.08.22	NMMN	no
EMBASE	435. Brien HO, Kenny RA. Syncope in the elderly. European Cardiology Review. 2014;9(1):28-36.	no	Title/Abstract	25.08.22	NMMN	no
EMBASE	436. Broad J, Wilkie R, Protheroe J. A pain in the neck: The association between chronic health conditions and frequent consultation in primary care. Rheumatology (United Kingdom). 2014;1):i79.	no	Title/Abstract	25.08.22	NMMN	no
EMBASE	437. Brown K, Jones HG. Renal replacement therapy in very elderly critical care patients. Critical Care. 2014;1):S141.	no	Title/Abstract	25.08.22	NMMN	no
EMBASE	438. Calvo GS, Gomez-Suarez C, Soriano JB, Zamora E, Gonzalez-Gamarra A, Gonzalez-Bejar M, et al. A home telehealth program for patients with severe COPD: The PROMETE study. Respiratory Medicine. 2014;108(3):453-62.	no	Title/Abstract	25.08.22	NMMN	no
EMBASE	439. Chamberlain AM, Gerber Y, McNallan SM, Dunlay SM, Weston SA, Roger VL. Multimorbidity in heart failure with preserved and reduced ejection fraction: A community study. Circulation Conference: American Heart Association's Epidemiology and Prevention/Nutrition, Physical Activity, and Metabolism. 2014;129(SUPPL. 1).	no	Title/Abstract	25.08.22	NMMN	no
EMBASE	440. Chughtai B, Isaacs AJ, Sedrakyan A. Long term safety of sacral nerve modulation in medicare beneficiaries. Pharmacoepidemiology and Drug Safety. 2014;1):483-4.	no	Title/Abstract	25.08.22	NMMN	no
EMBASE	441. Clementi C, Cerasari G, Gimignani G, Martuscelli S, Struglia C. The risk of hepatotoxicity in multidrug elderly patients in nursing homes. Italian Journal of Medicine. 2014;2):30.	no	Title/Abstract	25.08.22	NMMN	no
EMBASE	442. Creedon R, McCarthy S, Byrne S. To determine the prevalence of potential inappropriate prescribed drugs for elderly patients by nurse prescribers. International Journal of Pharmacy Practice. 2014;1):5-6.	no	Title/Abstract	25.08.22	NMMN	no
EMBASE	443. De La Fuente V, Stucker F, Saudan P. Epidemiology of community-acquired acute kidney injury. [French]. Rev Med Suisse. 2014;10(419):470-3.	no	Title/Abstract	25.08.22	NMMN	no
EMBASE	444. Deccache C, Khau CA, d'Ivernois JF, de Andrade V, Gagnayre R. What therapeutic education for multimorbid psychiatric patients? Gen Hosp Psychiatry. 2014;36(6):769.	no	Title/Abstract	25.08.22	NMMN	no
EMBASE	445. Declercq A, Finne-Soveri UH, Van Hout HPJ, Onder G, Van Der Roest HG. Long-term care for older people across time and countries, in Europe, with help of interRAI-instruments. Eur Geriatr Med. 2014;1):S23-S4.	no	Title/Abstract	25.08.22	NMMN	no
EMBASE	446. Deschasse G, Lombrail P, Steenpass V, Couturier P, Gavazzi G. [Association between lymphopenia of elderly patients and intrahospital mortality in a geriatric acute care unit]. [French]. Geriatr Psychol Neuropsychiatr Vieil. 2014;12(1):25-33.	no	Title/Abstract	25.08.22	NMMN	no
EMBASE	447. Ditah I, Devaki P, Luma HN, Njei B, Jaiyeoba C, Salami A, et al. Prevalence, Trends, and Risk Factors for Fecal Incontinence in United States Adults, 2005-2010. Clinical Gastroenterology and Hepatology. 2014;12(4):636-43.e2.	no	Title/Abstract	25.08.22	NMMN	no
EMBASE	448. Docking RI, Mackay A, Williams C, Lewsey J, Kinsella J, Booth MG. Comorbidity and intensive care outcome - A multivariable analysis 2C01, 3C00. Journal of the Intensive Care Society. 2014;15(3):205-12.	no	Title/Abstract	25.08.22	NMMN	no
EMBASE	449. Dodel R. Multimorbidity: Concept, epidemiology and treatment. [German]. Nervenarzt. 2014;85(4):401-8.	no	Title/Abstract	25.08.22	NMMN	no
EMBASE	450. Eckerblad J, Hellstrom I, Ekdahl A, Theander K, Jaarsma T. Symptom burden in elderly patients with cardiac disease and multimorbidity. Eur J Cardiovasc Nurs. 2014;1):S52-S3.	no	Title/Abstract	25.08.22	NMMN	no
EMBASE	451. Edwards ST, Prentice J, Simon SR, Pizer SD. Home-based primary care is associated with reduced ambulatory care sensitive hospitalizations in veterans with diabetes. J Gen Intern Med. 2014;1):S109.	no	Title/Abstract	25.08.22	NMMN	no
EMBASE	452. Egede LE, Gebregziabher M, Zhao Y, Hunt KJ. Impact of medical and psychiatric multi-morbidity on mortality in diabetes: emerging evidence. BMC Endocr Disord. 2014;14:68.	no	Title/Abstract	25.08.22	NMMN	no
EMBASE	453. Ekdahl AW. The organisation of hospitals and the remuneration systems are not adapted to frail old patients giving them bad quality of care and the staff feelings of guilt and frustration. Eur Geriatr Med. 2014;5(1):35-8.	no	Title/Abstract	25.08.22	NMMN	no
EMBASE	454. Elliott RA, Booth JC. Problems with medicine use in older Australians: A review of recent literature. Journal of Pharmacy Practice and Research. 2014;44(4):258-71.	no	Title/Abstract	25.08.22	NMMN	no
EMBASE	455. Emmons KM, Puleo E, Greaney ML, Gillman MW, Bennett GG, Haines J, et al. A randomized comparative effectiveness study of Healthy Directions 2-A multiple risk behavior intervention for primary care. Prev Med. 2014;64:96-102.	no	Title/Abstract	25.08.22	NMMN	no
EMBASE	456. Escamilla R. COPD: Beyond the respiratory system. [French]. Presse Med. 2014;Part P1. 43(12):1381-6.	no	Title/Abstract	25.08.22	NMMN	no
EMBASE	457. Eschbach D, Bliemel C, Aigner R, Rolfes C, Ruchholtz S, Buecking B. Malnutrition in geriatric trauma patients: An underestimated issue?. [German]. Medizinische Welt. 2014;65(3):129-34.	no	Title/Abstract	25.08.22	NMMN	no
EMBASE	458. Eschbachb D, Bliemel C, Aigner R, Rolfes C, Ruchholtz S, Buecking B. Systemic mastocytosis a rare cause of advanced osteoporosis in a man. [German]. Osteologie. 2014;23(1):5-10.	no	Title/Abstract	25.08.22	NMMN	no
EMBASE	459. Fernandez CG, Vidal EP, Cerdeno MDH, Perez Val AM, Crespo AF, Alonso GA, et al. Abdominal aortic aneurysm screening by ultrasonography in primary care. Eur J Gen Pract. 2014;20(1):60.	no	Title/Abstract	25.08.22	NMMN	no
EMBASE	460. Fitzsimmons S, Salmon A. Congenital heart disease in adults. Medicine (United Kingdom). 2014;42(11):656-9.	no	Title/Abstract	25.08.22	NMMN	no
EMBASE	461. Franchi C, Salerno F, Conca A, Djade CD, Tettamanti M, Pasina L, et al. Gout, allopurinol intake and clinical outcomes in the hospitalized multimorbid elderly. Eur. 2014;25(9):847-52.	no	Title/Abstract	25.08.22	NMMN	no
EMBASE	462. Genuis SJ. Pandemic of idiopathic multimorbidity. Can Fam Physician. 2014;60(6):511-4+e290-e3.	no	Title/Abstract	25.08.22	NMMN	no
EMBASE	463. Goeman D, Beanland C, George J, Douglass J. What role can the community nurse play in regard to asthma, COPD and dementia? Respirology. 2014;2):23.	no	Title/Abstract	25.08.22	NMMN	no
EMBASE	464. Goldstein LJ. Increasing bariatric procedure volume in British Columbia, Canada a budget impact analysis over 10 years. Value Health. 2014;17(3):A225-A6.	no	Title/Abstract	25.08.22	NMMN	no
EMBASE	465. Golomb I, Winkler J, Ben-Yakov A, Benitez CC, Kashtan H, Keidar A. Laparoscopic sleeve gastrectomy as a weight reduction strategy in patients after kidney transplantation. Obesity Surgery. 2014;24(7):1030-1.	no	Title/Abstract	25.08.22	NMMN	no
EMBASE	466. Gryglewska BI, Studzinska D, Grodzicki TK. Comorbidity patterns in elderly patients with peripheral artery disease. Eur Geriatr Med. 2014;1):S85.	no	Title/Abstract	25.08.22	NMMN	no
EMBASE	467. Guelho, Baptista, Paiva, Rodrigues, Ruas, Oliveira, et al. Obesity pre and post renal transplantation: Metabolic implications. Obesity Facts. 2014;1):112.	no	Title/Abstract	25.08.22	NMMN	no
EMBASE	468. Hawker GA, Stanaitis I. Osteoarthritis year in review 2014: Clinical. Osteoarthritis and Cartilage. 2014;22(12):1953-7.	no	Title/Abstract	25.08.22	NMMN	no
EMBASE	469. Hermann JM, Crowther D, Giegerich C, Hofer M, Beer R, Holl RW. Multi-morbidity in type 2 diabetes: Systems biology analysis based on 196,627 patients from a real-life multicentre analysis. Diabetologia. 2014;1):S500-S1.	no	Title/Abstract	25.08.22	NMMN	no
EMBASE	470. Hoeper MM, Gibbs JSR. The changing landscape of pulmonary arterial hypertension and implications for patient care. Eur. 2014;23(134):450-7.	no	Title/Abstract	25.08.22	NMMN	no
EMBASE	471. How CH, Fock KM. Healthcare in Singapore: The present and future. Singapore Medical Journal. 2014;55(3):126-7.	no	Title/Abstract	25.08.22	NMMN	no
EMBASE	472. Huri HZ, Choo TL, Sulaiman CZ, Mark R, Razack AHA. Oral drug treatments in patients with erectile dysfunction and multiple comorbidities: A retrospective observational study. BMJ Open. 2014;4(7) (no pagination).	no	Title/Abstract	25.08.22	NMMN	no
EMBASE	473. Huri HZ, Xin CH, Sulaiman CZ. Drug-related problems in patients with benign prostatic hyperplasia: A cross sectional retrospective study. PLoS ONE. 2014;9(1) (no pagination).	no	Title/Abstract	25.08.22	NMMN	no
EMBASE	474. Hussain I, Win S, Mohammed SF, Redfield MM. Contemporary secular trends in the nature of heart failure admissions. J Card Fail. 2014;1):S98.	no	Title/Abstract	25.08.22	NMMN	no
EMBASE	475. Ilic I, Ilisic B, Vlahovic Stipac A, Cerovic M, Nikolajevic I, Aleksic A, et al. Favourable outcomes in octogenarians treated with bioresorbable polymer des. EuroIntervention Conference: EuroPCR. 2014(pagination).	no	Title/Abstract	25.08.22	NMMN	no
EMBASE	476. Jimenez CM, Exposito RA, Opazo RB, Moreno AG, Sanchez IP, Martinez AH. Results of radioiodine treatment in patients with goiter multinodular and toxic adenoma. European Thyroid Journal. 2014;1):178.	no	Title/Abstract	25.08.22	NMMN	no
EMBASE	477. Kaiboriboon K, Bakaki P, Koroukian S. Patterns of pre-existing and concurrent multimorbidity in persons with epilepsy. Epilepsy Currents. 2014;1):198.	no	Title/Abstract	25.08.22	NMMN	no
EMBASE	478. Kaltsas E, Janevic M, Thomas L, Wilkin M, Nelson B, Sanders G. Do multi morbidity and social support influence perceived asthma-management challenges among African American women? Journal of Women's Health. 2014;23(4):28.	no	Title/Abstract	25.08.22	NMMN	no
EMBASE	479. Kapfhammer HP. Coexistent depressive and anxiety disorders in neurological diseases. From a perspective of multimorbidity. [German]. Nervenarzt. 2014;85(4):437-44.	no	Title/Abstract	25.08.22	NMMN	no
EMBASE	480. Kaur D, Dere S, Ajinkya S, Ghildiyal R, Solanke Y. Selective mutism with premorbid speech delay in a 6-year-old anemic child with abnormal EEG tracings. Indian J Psychiatry. 2014;1):S27-S8.	no	Title/Abstract	25.08.22	NMMN	no
EMBASE	481. Kaur I, Aggarwal B, Gogtay J. Understanding perception of copd among doctors at different specialty levels in India: A face-to-face survey. Respirology. 2014;3):110.	no	Title/Abstract	25.08.22	NMMN	no
EMBASE	482. Ko EM, Brown JC, Latif NA, Haggerty A, Schmitz K. The relationship of increasing age, obesity, and comorbidities in uterine cancer survivors. Journal of Clinical Oncology Conference. 2014;32(15 SUPPL. 1).	no	Title/Abstract	25.08.22	NMMN	no
EMBASE	483. Kostev K, Rex J, Engelhard J, Altmann V, Jockwig A. Prevalence of chronic diseases among older patients (> 65 years) in German general practitioner practices. Value Health. 2014;17(7):A505.	no	no clustering	25.08.22	NMMN	no
EMBASE	484. Krause C, Herzberg PY, Pavletic SZ, Heussner P, Mumm F, Balsiger C, et al. Comorbidity significantly impairs quality of life in patients after allogeneic hematopoietic stem cell transplantation - Results from the prospective german multicenter validation trial. Oncology Research and Treatment. 2014;5):190.	no	Title/Abstract	25.08.22	NMMN	no
EMBASE	485. Lalonde L, Levesque L, Duhamel F, Hudon E, Goudreau J, Bareil C, et al. The early challenges of facilitating the transformation of interprofessional practices to prevent cardiovascular diseases in primary care. Journal of Population Therapeutics and Clinical Pharmacology. 2014;21(1):e142-e3.	no	Title/Abstract	25.08.22	NMMN	no
EMBASE	486. Lamerato L, Dryer R, Mardekian J, Hegeman-Dingle R, Park PW, Zlateva G. Cost burden of chronic pain in a large integrated delivery system in the United States. Value Health. 2014;17(3):A131-A2.	no	Title/Abstract	25.08.22	NMMN	no
EMBASE	487. LeRoy L, Bayliss E, Domino M, Miller BF, Rust G, Gerteis J, et al. The agency for healthcare research and quality multiple chronic conditions research network: Overview of research contributions and future priorities. Med Care. 2014;52(3 SUPPL. 2):S15-S22.	no	Title/Abstract	25.08.22	NMMN	no
EMBASE	488. Lessard S, Bareil C, Goudreau J, Lalonde L, Duhamel F, Hudon E, et al. Facilitation in primary care: roles supporting change implementation in clinical practices. Journal of Population Therapeutics and Clinical Pharmacology. 2014;21(1):e146.	no	Title/Abstract	25.08.22	NMMN	no
EMBASE	489. Lorenc A, Ananthavarathan P, Lorigan J, Banarsee R, Jowata M, Brook G. The prevalence of comorbidities among people living with hiv in brent: A diverse London Borough. Lond. 2014;6(4):84-90.	no	Title/Abstract	25.08.22	NMMN	no
EMBASE	490. Lorgunpai SJ, Grammas M, Lee DSH, McAvay G, Charpentier P, Tinetti ME. Potential therapeutic competition in community-living older adults in the U.S.: Use of medications that may adversely affect a coexisting condition. PLoS ONE. 2014;9(2) (no pagination).	no	Title/Abstract	25.08.22	NMMN	no
EMBASE	491. Luiz CP, Baccaro L, Aguiar L, Machado V, Pinto-Neto A. Factors associated with disability in women over 50 years of age: A population-based household survey. Climacteric. 2014;1):67.	no	Title/Abstract	25.08.22	NMMN	no
EMBASE	492. Mannucci PM, Nobili A. Multimorbidity and polypharmacy in the elderly: lessons from REPOSI. Internal and emergency medicine. 2014;9(7):723-34.	no	Title/Abstract	25.08.22	NMMN	no
EMBASE	493. Marrie RA. Psychiatric comorbidity in multiple sclerosis: It's not the genes. Mult Scler. 2014;20(14):1803-5.	no	Title/Abstract	25.08.22	NMMN	no
EMBASE	494. Marventano S, Ayala A, Gonzalez N, Rodriguez-Blazquez C, Garcia-Gutierrez S, Forjaz MJ. Multimorbidity and functional status in community-dwelling older adults. Eur. 2014;25(7):610-6.	yes	x	25.08.22	NMMN	no
EMBASE	495. Maxwell CJ, Amuah J, Hogan D, Cepoiu-Martin M, Gruneir A, Patten S, et al. Acute care transitions and outcomes among assisted living residents with and without dementia. Alzheimer's and Dementia. 2014;4):P735-P6.	no	Title/Abstract	25.08.22	NMMN	no
EMBASE	496. McLean G, Gunn J, Wyke S, Guthrie B, Watt GCM, Blane DN, et al. The influence of socioeconomic deprivation on multimorbidity at different ages: A cross-sectional study. British Journal of General Practice. 2014;64(624):e440-e7.	no	Title/Abstract	25.08.22	NMMN	no
EMBASE	497. Meems LMG, De Borst MH, Vd Harst P, Scholtens S, Navis GJ, Stolk RP, et al. Low vitamin d levels are associated with multimorbidity: The lifelines cohort study. Eur Heart J. 2014;1):562.	no	Title/Abstract	25.08.22	NMMN	no
EMBASE	498. Mentz RJ, Kelly JP, Von Lueder TG, Voors AA, Lam CSP, Cowie MR, et al. Noncardiac comorbidities in heart failure with reduced versus preserved ejection fraction. Journal of the American College of Cardiology. 2014;64(21):2281-93.	no	Title/Abstract	25.08.22	NMMN	no
EMBASE	499. Morrisette-Thomas V, Cohen AA, Fulop T, Riesco T, Legault V, Li Q, et al. Inflamm-aging does not simply reflect increases in pro-inflammatory markers. Mechanisms of Ageing and Development. 2014;139(1):49-57.	no	Title/Abstract	25.08.22	NMMN	no
EMBASE	500. Naci H, Soumerai SB, Ross-Degna D, Zhang F, Briesacher BA, Gurwitz JH, et al. The Care Span: Medication affordability gains following medicare Part D are eroding among elderly with multiple chronic conditions. Health Aff (Millwood). 2014;33(8):1435-43.	no	Title/Abstract	25.08.22	NMMN	no
EMBASE	501. Nasif A, Ben-Youssef R. Sleep disturbances in paraplegics within a large urban community: Prevalence and associated co-morbidities. Archives of Physical Medicine and Rehabilitation. 2014;95(10):e79.	no	Title/Abstract	25.08.22	NMMN	no
EMBASE	502. Navarro-Rosenblatt D, Albala C, Dangour A, Uauy R. Association of self-perception of health among low and middle income obese elderly from Santiago, Chile. Obesity Reviews. 2014;2):214.	no	Title/Abstract	25.08.22	NMMN	no
EMBASE	503. Ngamruengphong S, Seeger K, McCrone L, Felgueroso MM, Garrison S, Pungpapong S, et al. Prevalence and outcomes of cystic neoplasm of the pancreas in immunosuppressed patients with solid organ transplantation. Am J Gastroenterol. 2014;2):S69.	no	Title/Abstract	25.08.22	NMMN	no
EMBASE	504. O'Dwyer M, Belton A, Peklar J, Maidment I, McCallion P, McCarron M, et al. Anticholinergic burden in older adults with intellectual disability; relationships with multimorbidity and adverse effects. Irish Journal of Medical Science. 2014;1):S364.	no	Title/Abstract	25.08.22	NMMN	no
EMBASE	505. Overbeek W, Lam N, Van Munster BC, Tulner L, De Groot CA. Prevalence and risk factors for QTc interval prolongation in the geriatric outpatient clinic. Eur Geriatr Med. 2014;1):S134.	no	Title/Abstract	25.08.22	NMMN	no
EMBASE	506. Para O, Pieralli F, Mancini A, Degl'Innocenti C, Bazzini C, Ciervo D, et al. Are risk scores useful in preventing mortality in severely ill septic patients outside the ICU? Italian Journal of Medicine. 2014;2):95.	no	Title/Abstract	25.08.22	NMMN	no
EMBASE	507. Parekh AK, Kronick R, Tavenner M. Optimizing health for persons with multiple chronic conditions. JAMA - Journal of the American Medical Association. 2014;312(12):1199-200.	no	Title/Abstract	25.08.22	NMMN	no
EMBASE	508. Pariel S, Bardet A, Dachraoui S, Belmin J. Specificities in patient education in geriatrics. [French]. Cahiers de l'Annee Gerontologique. 2014;6(4):146-9.	no	Title/Abstract	25.08.22	NMMN	no
EMBASE	509. Parker L, Moran GM, Roberts LM, Calvert M, McCahon D. The burden of common chronic disease on healthrelated quality of life in an elderly communitydwelling population in the UK. Fam Pract. 2014;31(5):557-63.	no	Title/Abstract	25.08.22	NMMN	no
EMBASE	510. Partridge JSL, Dhesi JK, Cross JD, Lo JW, Taylor PR, Bell R, et al. The prevalence and impact of undiagnosed cognitive impairment in older vascular surgical patients. J Vasc Surg. 2014;60(4):1002-11.e3.	no	Title/Abstract	25.08.22	NMMN	no
EMBASE	511. Pawlaczyk-Gabriel K, Niklas A, Uruski P, Tykarski A. Arterial hypertension treatment in elderly. [Polish]. Nadcisnienie Tetnicze. 2014;18(4):211-23.	no	Title/Abstract	25.08.22	NMMN	no
EMBASE	512. Poon MTC, Fung LHK, Pu JKS, Leung GKK. Outcome of elderly patients undergoing intracranial meningioma resection - A systematic review and meta-analysis. Br J Neurosurg. 2014;28(3):303-9.	no	Title/Abstract	25.08.22	NMMN	no
EMBASE	513. Porter R, Lassiter M, Russell D. There's nothing mini about a haplo: Nonmyeloablative haploidentical stem cell transplant and the older adult. Biology of Blood and Marrow Transplantation. 2014;1):S307.	no	Title/Abstract	25.08.22	NMMN	no
EMBASE	514. Reboredo-Garcia S, Mateo CGC, Casal-Llorente C. Implantation of a program for polymedicated patients within the framework of the Galician Strategy for Integrated Chronic Care. [Spanish]. Aten Primaria. 2014;46(S3):33-40.	no	Title/Abstract	25.08.22	NMMN	no
EMBASE	515. Renata R, Pedro A, Machado V, Costa-Paiva L, Souza M, Pinto-Neto A. Urinary incontinence in women 50 years or older: A population-based study. Climacteric. 2014;1):77-8.	no	Title/Abstract	25.08.22	NMMN	no
EMBASE	516. Rocca WA, Boyd CM, Grossardt BR, Bobo WV, Finney Rutten LJ, Roger VL, et al. Prevalence of multimorbidity in a geographically defined American population: Patterns by age, sex, and race/ethnicity. Mayo Clin Proc. 2014;89(10):1336-49.	no	Title/Abstract	25.08.22	NMMN	no
EMBASE	517. San-Jose A, Agusti A, Vidal X, Formiga F, Lopez-Soto A, Fernandez-Moyano A, et al. Inappropriate prescribing to older patients admitted to hospital: A comparison of different tools of misprescribing and underprescribing. Eur. 2014;25(8):710-6.	no	Title/Abstract	25.08.22	NMMN	no
EMBASE	518. Schwarzbach M, Luppa M, Hansen H, Konig HH, Gensichen J, Petersen JJ, et al. A comparison of GP and GDS diagnosis of depression in late life among multimorbid patients - Results of the MultiCare study. Journal of Affective Disorders. 2014;168:276-83.	no	Title/Abstract	25.08.22	NMMN	no
EMBASE	519. Sharif R, Mirk AK. Guidance tool for detection and treatment of osteoporosis in men and non-ambulatory patients in long term care. J Am Geriatr Soc. 2014;1):S57.	no	Title/Abstract	25.08.22	NMMN	no
EMBASE	520. Simpson RJ, McLean G, Guthrie B, Mair F, Mercer SW. Physical and mental health comorbidity is common in people with multiple sclerosis: Nationally representative cross-sectional population database analysis. BMC Neurol. 2014;14(1) (no pagination).	no	Title/Abstract	25.08.22	NMMN	no
EMBASE	521. Singh I, Varanasi A, Williamson K. Assessment and management of dementia in the general hospital setting. Reviews in Clinical Gerontology. 2014;24(3):205-18.	no	Title/Abstract	25.08.22	NMMN	no
EMBASE	522. Sokka-Isler T. Co-or Multimorbidities. Growing older with an Rmd. Annals of the Rheumatic Diseases Conference: Annual European Congress of Rheumatology of the European League Against Rheumatism, EULAR. 2014;73(SUPPL. 2).	no	Title/Abstract	25.08.22	NMMN	no
EMBASE	523. Stein GY, Herscovici G, Korenfeld R, Matetzky S, Gottlieb S, Alon D, et al. Type-II myocardial infarction - Patient characteristics, management and outcomes. PLoS ONE. 2014;9(1) (no pagination).	no	Title/Abstract	25.08.22	NMMN	no
EMBASE	524. Subramaniam M, Abdin E, Picco L, Vaingankar JA, Chong SA. Multiple chronic medical conditions: Prevalence and risk factors - results from the Singapore Mental Health Study. Gen Hosp Psychiatry. 2014;36(4):375-81.	no	Title/Abstract	25.08.22	NMMN	no
EMBASE	525. Takemoto C. Venous thromboembolism in CF: Prevalence, risk and management. Pediatr Pulmonol. 2014;38):137-8.	no	Title/Abstract	25.08.22	NMMN	no
EMBASE	526. Todoran IR, Girbovan C, Chiriac C, Tilea B, Georgescu A, Bodea-AlucAi A. Pneumococcal meningoencephalitis: Evolutive particularities in a case with leukemia. Case report. BMC Infectious Diseases Conference: 10th Scientific Days of the National Institute for Infectious Diseases "Prof Dr Matei Bals" Bucharest Romania. 2014;14(7).	no	Title/Abstract	25.08.22	NMMN	no
EMBASE	527. Trudeau V, Becker A, Roghmann F, Shariat SF, Kluth LA, Hanna N, et al. Local tumor destruction in renal cell carcinoma-An inpatient population-based study. Urologic Oncology: Seminars and Original Investigations. 2014;32(1):e1-54.	no	Title/Abstract	25.08.22	NMMN	no
EMBASE	528. Ubalde-Lopez M, Gimeno D, Delclos G, Calvo-Bonacho E, Benavides FG. A holistic approach to calculating a multimorbidity score: The usefulness of multi-correspondence analysis. Occupational and Environmental Medicine. 2014;1):A1.	no	Title/Abstract	25.08.22	NMMN	no
EMBASE	529. Van Der Zee-Neuen A, Putrik P, Ramiro S, Keszei A, De Bie R, Chorus AM, et al. The odds of work disability, unemployment and depending on living allowances are more influenced by the number of morbidities than by the presence of a musculoskeletal disease. Arthritis and Rheumatology. 2014;10):S29.	no	Title/Abstract	25.08.22	NMMN	no
EMBASE	530. Van Mourik Y, Bertens LCM, Cramer MJM, Lammers JWJ, Reitsma JB, Moons KGM, et al. Original research unrecognized heart failure and chronic obstructive pulmonary disease (COPD) in frail elderly detected through a near-home targeted screening strategy. Journal of the American Board of Family Medicine. 2014;27(6):811-21.	no	Title/Abstract	25.08.22	NMMN	no
EMBASE	531. Vivas-Consuelo D, Alvis-Estrada L, Uso-Talamantes R, Caballer-Tarazona V, Buigues- Pastor L, Sancho-Mestre C. Multimorbidity pharmaceutical cost of diabetes mellitus. Value Health. 2014;17(7):A341-A2.	no	Title/Abstract	25.08.22	NMMN	no
EMBASE	532. Vognar L. End the silence: Elder abuse: Review of elder abuse cases at the durham va medical center, Durham NC. J Am Geriatr Soc. 2014;1):S56.	no	Title/Abstract	25.08.22	NMMN	no
EMBASE	533. Wang HHX, Wang JJ, Wong SYS, Wong MCS, Li FJ, Wang PX, et al. Epidemiology of multimorbidity in China and implications for the healthcare system: Cross-sectional survey among 162,464 community household residents in southern China. BMC Med. 2014;12(1) (no pagination).	no	Title/Abstract	25.08.22	NMMN	no
EMBASE	534. Warriner AH, Burkholder GA, Overton ET. HIV-Related Metabolic Comorbidities in the Current ART Era. Infectious Disease Clinics of North America. 2014;28(3):457-76.	no	Title/Abstract	25.08.22	NMMN	no
EMBASE	535. Widdifield J, Bombardier C, Young J, Ivers N, Jaakkimainen RL, Bernatsky S, et al. Quality of primary care management of patients with and without rheumatoid arthritis (RA). Arthritis and Rheumatology. 2014;10):S805.	no	Title/Abstract	25.08.22	NMMN	no
EMBASE	536. Williams B, Ahalt C, Smith A, Cenzer IS, Ritchie C. The epidemiology of pain in older jail inmates with advanced and chronic illness. Journal of Pain and Symptom Management. 2014;47(2):412-3.	no	Title/Abstract	25.08.22	NMMN	no
EMBASE	537. Wong CKM, Liang J, Chan ML, Chan YH, Chan L, Wan KY, et al. Prevalence and psychosocial correlates of depressive symptoms in urban Chinese women during midlife. PLoS ONE. 2014;9(11) (no pagination).	no	Title/Abstract	25.08.22	NMMN	no
EMBASE	538. Wong MC, Wang HH, Kwan MW, Cheung CS, Tong EL, Sek AC, et al. Factors associated with multimorbidity and its link with poor blood pressure control among 223,286 hypertensive patients. Hypertension Conference: American Heart Association's High Blood Pressure Research. 2014;64(SUPPL. 1).	no	Title/Abstract	25.08.22	NMMN	no
EMBASE	539. Wong MC, Wang HH, Liu KQ, Chan WM, Kwan MW, Zhang DD, et al. Multimorbidity, medication adherence and blood pressure control among hypertensive patients in primary care settings. Hypertension Conference: American Heart Association's High Blood Pressure Research. 2014;64(SUPPL. 1).	no	Title/Abstract	25.08.22	NMMN	no
EMBASE	540. Wong MCS, Wang HHX, Cheung CSK, Tong ELH, Sek ACH, Cheung NT, et al. Factors associated with multimorbidity and its link with poor blood pressure control among 223,286 hypertensive patients. Int J Cardiol. 2014;177(1):202-8.	no	Title/Abstract	25.08.22	NMMN	no
EMBASE	541. Wu PY, Chen MY, Hsieh SM, Sun HY, Tsai MS, Lee KY, et al. Comorbidities among the HIV-infected patients aged 40 years or older in Taiwan. PLoS ONE. 2014;9(8) (no pagination).	no	Title/Abstract	25.08.22	NMMN	no
EMBASE	542. Yska JP, Van Der Meer DH, Eilander W, Dreijer AR, Apers JA, Emous M, et al. Influence of bariatric surgery on the use of some major drug classes. Naunyn-Schmiedeberg's Archives of Pharmacology. 2014;1):S22-S3.	no	Title/Abstract	25.08.22	NMMN	no
EMBASE	543. Zaharia-Kezdi EI, Chiriac LC, Incze A, Kristaly F, Sincu NI. Comorbidities in HIV infected patients admitted to County Infectious Diseases Hospital Tg-Mures in 2013. BMC Infectious Diseases Conference: 7th Romanian National HIV/AIDS Congress and the 2nd Central European HIV Forum Sibiu Romania. 2014;14(Supplement 4).	no	Title/Abstract	25.08.22	NMMN	no
EMBASE	544. Zulman DM, Hunter G, Yoon J, Blonigen D, Asch S. Prevalence of mental health conditions and associated patterns of health care utilization among high cost VA patients. J Gen Intern Med. 2014;1):S179.	no	Title/Abstract	25.08.22	NMMN	no
EMBASE	545. Aarts MJ, Aerts JG, Van Den Borne BE, Biesma B, Lemmens VEPP, Kloover JS. Comorbidity in patients with small-cell lung cancer: Trends and prognostic impact. Clin Lung Cancer. 2015;16(4):282-91.	no	Title/Abstract	25.08.22	NMMN	no
EMBASE	546. Ajmera MR, Sambamoorthi U, Dwibedi N, Rust G. Multimorbidity and COPD medication receipt among medicaid beneficiaries with newly-diagnosed COPD. Value Health. 2015;18(3):A170.	no	Title/Abstract	25.08.22	NMMN	no
EMBASE	547. Alonso-Moran E, Orueta JF, Esteban JIF, Axpe JMA, Gonzalez MLM, Polanco NT, et al. Multimorbidity in people with type 2 diabetes in the Basque Country (Spain): Prevalence, comorbidity clusters and comparison with other chronic patients. Eur. 2015;26(3):197-202.	no	Title/Abstract	25.08.22	NMMN	no
EMBASE	548. Amill A, Serrano R, Gonzalez E, Perez-Perdomo R. Multiple chronic conditions and BMI: Population estimates for health decision making in Puerto Rico. Value Health. 2015;18(3):A97.	no	Title/Abstract	25.08.22	NMMN	no
EMBASE	549. Araujo II, Marques F, Araujo M, Moniz P, Pereira P, Costa R, et al. Nutritional deficiencies in a heart failure unit-beyond anemia. European Journal of Heart Failure. 2015;1):251-2.	no	Title/Abstract	25.08.22	NMMN	no
EMBASE	550. Arokiasamy P, Uttamacharya U, Jain K, Biritwum RB, Yawson AE, Wu F, et al. The impact of multimorbidity on adult physical and mental health in low- and middle-income countries: What does the study on global ageing and adult health (SAGE) reveal? BMC Med. 2015;13(1) (no pagination).	no	Title/Abstract	25.08.22	NMMN	no
EMBASE	551. Assad NA, Balmes J, Mehta S, Cheema U, Sood A. Chronic obstructive pulmonary disease secondary to household air pollution. Seminars in Respiratory and Critical Care Medicine. 2015;36(3):408-21.	no	Title/Abstract	25.08.22	NMMN	no
EMBASE	552. Aysola J, Werner RM. The relationship between primary care organizational processes and patient-reported care experiences. J Gen Intern Med. 2015;2):S75.	no	Title/Abstract	25.08.22	NMMN	no
EMBASE	553. Baranov E, Baier J, Monokwane B, Khurana E, Bearden D. Cerebral palsy in children in Botswana: Outcomes and comorbidities. Neurology Conference: 67th American Academy of Neurology Annual Meeting, AAN. 2015;84(SUPPL. 14).	no	Title/Abstract	25.08.22	NMMN	no
EMBASE	554. Baron-Franco BB, Mercer S, Mair F, McLean G, Guthrie B. Influence of socio-economic deprivation on comorbidity in heart failure patients. European Journal of Heart Failure. 2015;1):248.	no	Title/Abstract	25.08.22	NMMN	no
EMBASE	555. Belche JL, Berrewaerts MA, Ketterer F, Henrard G, Vanmeerbeek M, Giet D. From chronic disease to multimorbidity: Which impact on organization of health care. [French]. Presse Med. 2015;44(11):1146-54.	no	Title/Abstract	25.08.22	NMMN	no
EMBASE	556. Bendiane M, Cortarenoda S, Rey D, Bouhnik AD, Peretti-Watel P. Analgesics use of French cancer survivors during the two first years after diagnosis: A case-control study. Eur J Cancer. 2015;3):S250.	no	Title/Abstract	25.08.22	NMMN	no
EMBASE	557. Benelmekki A, Ramli I, Boudhir H, Hassam B, Senouci K. Prevalence of the metabolic syndrome in psoriasis patients: Morroccan experience. Archives of Cardiovascular Diseases Supplements. 2015;7(2):139.	no	Title/Abstract	25.08.22	NMMN	no
EMBASE	558. Berntsen GKR, Gammon D, Steinsbekk A, Salamonsen A, Foss N, Ruland C, et al. How do we deal with multiple goals for care within an individual patient trajectory? A document content analysis of health service research papers on goals for care. BMJ Open. 2015;5(12) (no pagination).	no	Title/Abstract	25.08.22	NMMN	no
EMBASE	559. Bohm M, Borer JS, Ford I, Komajda M, Robertson M, Tavazzi L, et al. Effect of comorbidities and risk factors on outcomes and ivabradine's effects in patients with chronic systolic heart failure in the shift trial. J Card Fail. 2015;1):S46.	no	Title/Abstract	25.08.22	NMMN	no
EMBASE	560. Bohm M, Borer JS, Ford I, Lainscak M, Komajda M, Robertson M, et al. Effect of comorbidities on outcomes and ivabradine effects in patients with chronic systolic heart failure in the SHIFT trial. European Journal of Heart Failure. 2015;1):266.	no	Title/Abstract	25.08.22	NMMN	no
EMBASE	561. Bongaerts B. Effectiveness of chronic care models in older patients with type 2 diabetes in Europe: A systematic review and meta analysis. Eur J Epidemiol. 2015;30(8):789.	no	Title/Abstract	25.08.22	NMMN	no
EMBASE	562. Boutayeb A, Boutayeb S, Boutayeb W. Multi-morbidity of non communicable diseases and equity in WHO Eastern Mediterranean countries. Intern. 2015;12(1) (no pagination).	no	Title/Abstract	25.08.22	NMMN	no
EMBASE	563. Braich PS, Jackson M, Almeida DRP, Brar V. Burden and depression among caregivers of blind patients: A metaanalysis & systematic review. Investigative Ophthalmology and Visual Science. 2015;56(7):507.	no	Title/Abstract	25.08.22	NMMN	no
EMBASE	564. Brueckner J, Messmann H, Goelder SK. Recurrence of zenker's diverticulum is more frequent in men with severe symptoms. United European Gastroenterology Journal. 2015;1):A360-A1.	no	Title/Abstract	25.08.22	NMMN	no
EMBASE	565. Camacho E, Lopresti MA, Bruce S, Lin D, Abraham M, Appelboom G, et al. The role of age in intracerebral hemorrhages. Journal of Clinical Neuroscience. 2015;22(12):1867-70.	no	Title/Abstract	25.08.22	NMMN	no
EMBASE	566. Carr MC, Ye J, Reusch JE. Positive treatment effect of once weekly albiglutide across all age subgroups. Endocrine Reviews Conference: 97th Annual Meeting and Expo of the Endocrine Society, ENDO. 2015;36(Supplement 2).	no	Title/Abstract	25.08.22	NMMN	no
EMBASE	567. Cehajic I, Bergan S, Bjordal K. Pharmacist assessment of drug-related problems on an oncology ward. European Journal of Hospital Pharmacy. 2015;22(4):194-7.	no	Title/Abstract	25.08.22	NMMN	no
EMBASE	568. Cesari M, Vellas B, Hsu FC, Newman AB, Doss H, King AC, et al. A physical activity intervention to treat the frailty syndrome in older persons-results from the LIFE-P study. The journals of gerontology. 2015;Series A, Biological sciences and medical sciences. 70(2):216-22.	no	Title/Abstract	25.08.22	NMMN	no
EMBASE	569. Chamberlain AM, Sauver JLS, Gerber Y, Manemann SM, Boyd CM, Dunlay SM, et al. Multimorbidity in heart failure: A community perspective. American Journal of Medicine. 2015;128(1):38-45.	no	Title/Abstract	25.08.22	NMMN	no
EMBASE	570. Chen CM, Lai CC, Cheng KC, Weng SF, Liu WL, Shen HN. Effect of end-stage renal disease on long-term survival after a first-ever mechanical ventilation: A population-based study. Critical Care. 2015;19(1) (no pagination).	no	Title/Abstract	25.08.22	NMMN	no
EMBASE	571. Chen LK. Impact of nutrition for health of older people: Asian's perspective. Eur Geriatr Med. 2015;1):S163.	no	Title/Abstract	25.08.22	NMMN	no
EMBASE	572. Chen YW, Road J, Camp P, Reid W. The pain experience and comorbidities that cause pain in pulmonary rehabilitation participants with chronic obstructive pulmonary disease (COPD). American Journal of Respiratory and Critical Care Medicine Conference: American Thoracic Society International Conference, ATS. 2015;191(MeetingAbstracts).	no	Title/Abstract	25.08.22	NMMN	no
EMBASE	573. Chiu HY, Huang HL, Li CH, Yin YJ, Chen HA, Hsu ST, et al. Increased risk of glomerulonephritis and chronic kidney disease in relation to the severity of psoriasis, concomitant medication, and comorbidity: A nationwide population-based cohort study. Br J Dermatol. 2015;173(1):146-54.	no	Title/Abstract	25.08.22	NMMN	no
EMBASE	574. Cohen MG, Matthews RV, Maini B, Dixon S, Vetrovec GW, Wohns DH, et al. Use of a percutaneous left ventricular assist device for high risk percutaneous coronary interventions. Clinical trial versus real world experience. Journal of the American College of Cardiology. 2015;1):B8-B9.	no	Title/Abstract	25.08.22	NMMN	no
EMBASE	575. Cool C, Vennetier P, Bourcier I, Lapeyre-Mestre M. Potentially inappropriate drug prescription in the elderly: A study conducted with a consumer association. Fundamental and Clinical Pharmacology. 2015;1):71.	no	Title/Abstract	25.08.22	NMMN	no
EMBASE	576. Cooper JA, Moriarty F, Ryan C, Smith SM, Wallace E, Bennett K, et al. Study in Northern Ireland using the Enhanced Prescribing Database. International Journal of Pharmacy Practice. 2015;23(Supplement 1):23-4.	no	Title/Abstract	25.08.22	NMMN	no
EMBASE	577. Corey MT, Kopits I, Avissar U. New antivirals in old patients: A case of successful viral suppression in a geriatric patient with HCV cirrhosis. J Am Geriatr Soc. 2015;1):S95.	no	Title/Abstract	25.08.22	NMMN	no
EMBASE	578. Cutillas-Toln A, Manguez-Alarcon L, Mendiola J, Lopez-Espn JJ, Jorgensen N, Navarrete-Munoz EM, et al. Mediterranean and western dietary patterns are related to markers of testicular function among healthy men. Hum Reprod. 2015;30(12):2945-55.	no	Title/Abstract	25.08.22	NMMN	no
EMBASE	579. Dal J, Feldt-Rasmussen U, Andersen M, Kristensen LO, Laurberg P, Dekkers OM, et al. Multi-comorbidity is prevalent in acromegaly prior to its diagnosis: A population-based study from Denmark. Endocrine Reviews Conference: 97th Annual Meeting and Expo of the Endocrine Society, ENDO. 2015;36(Supplement 2).	no	Title/Abstract	25.08.22	NMMN	no
EMBASE	580. Davis J, Starr R, Juarez DT. Evidence-based adherence classes for combination antihypertensive, lipid-lowering, and antidiabetic therapy. American Journal of Pharmacy Benefits. 2015;7(4):e108-e15.	no	Title/Abstract	25.08.22	NMMN	no
EMBASE	581. de Araujo Freitas IG, de Bruin PFC, Bittencourt L, de Bruin VMS, Tufik S. What can blood biomarkers tell us about cardiovascular risk in obstructive sleep apnea? Sleep and Breathing. 2015;19(3):755-68.	no	Title/Abstract	25.08.22	NMMN	no
EMBASE	582. De Keyser F, A.B MA, Vanneuville I, Lories R. Management of rheumatoid arthritis in older patients. [Dutch]. Tijdschrift voor Geneeskunde. 2015;71(23):1543-9.	no	Title/Abstract	25.08.22	NMMN	no
EMBASE	583. Deeg DJH, Galenkamp-Van Der Ploeg H, Huisman M. Increasing life expectancy at older ages despite increasing disease prevalence 1993-2013: Explanatory value of life course and period factors. Eur J Epidemiol. 2015;30(8):756-7.	no	Title/Abstract	25.08.22	NMMN	no
EMBASE	584. Deer R, Goodlett S, Volpi E. Prevalence of sarcopenia in acutely hospitalized older adults. FASEB Journal Conference: Experimental Biology. 2015;29(Meeting Abstracts).	no	Title/Abstract	25.08.22	NMMN	no
EMBASE	585. Defaye P, Rekik H, Ndjessan JJ, Martin AM, Jacon P. Safety and effectiveness of lead extraction in octogenarians. Eur Heart J. 2015;1):172.	no	Title/Abstract	25.08.22	NMMN	no
EMBASE	586. Deschka H, Herlemann I, Welp H, Alken A, Erler S, Wimmer-Greinecker G. Long-term assessment of survival, functional status and quality of life of patients requiring prolonged ICU treatment after cardiac surgery. Thoracic and Cardiovascular Surgeon Conference: 44th Annual Meeting of the German Society for Thoracic and Cardiovascular Surgery Freiburg Germany Conference Publication:. 2015;63(SU…	no	Title/Abstract	25.08.22	NMMN	no
EMBASE	587. Di Angelantonio E, Kaptoge S, Wormser D, Willeit P, Butterworth AS, Bansal N, et al. Association of cardiometabolic multimorbidity with mortality. JAMA - Journal of the American Medical Association. 2015;314(1):52-60.	no	Title/Abstract	25.08.22	NMMN	no
EMBASE	588. Divo MJ, Casanova C, Marin JM, Pinto-Plata VM, De-Torres JP, Zulueta JJ, et al. COPD comorbidities network. Eur Respir J. 2015;46(3):640-50.	no	Title/Abstract	25.08.22	NMMN	no
EMBASE	589. Dovellini EV, Giurlani L, Corsi P, Michelucci A, Carrabba N, Santini A, et al. Transvenous lead extraction in octagenarians. Europace. 2015;3):iii161.	no	Title/Abstract	25.08.22	NMMN	no
EMBASE	590. Edwin TS, Chandramohan A, Shenbagavalli R, Senthilkumar S. Social media: The new hybrid factor of the promotion policy for the pharmaceutical industries. International Journal of Pharmaceutical Sciences Review and Research. 2015;32(1):112-6.	no	Title/Abstract	25.08.22	NMMN	no
EMBASE	591. Ferro MA. Mood and substance use disorder among emerging adults with chronic health conditions. Eur J Epidemiol. 2015;30(8):920.	no	Title/Abstract	25.08.22	NMMN	no
EMBASE	592. Foguet-Boreu Q, Violan C, Rodriguez-Blanco T, Roso-Llorach A, Pons-Vigues M, Pujol-Ribera E, et al. Multimorbidity patterns in elderly primary health care patients in a South Mediterranean European region: A cluster analysis. PLoS ONE. 2015;10(11) (no pagination).	yes	x	25.08.22	NMMN	no
EMBASE	593. Fraser SDS, Roderick PJ, May C, McIntyre N, McIntyre C, Fluck R, et al. The burden and survival implications of comorbidity in people with chronic kidney disease stage 3. Nephrology Dialysis Transplantation. 2015;3):iii185-iii6.	no	Title/Abstract	25.08.22	NMMN	no
EMBASE	594. Goldstein C. Management of Restless Legs Syndrome/Willis-Ekbom Disease in Hospitalized and Perioperative Patients. Sleep Med Clin. 2015;10(3):303-10.	no	Title/Abstract	25.08.22	NMMN	no
EMBASE	595. Gomes Pereira PP, Marques F, Araujo I, Moniz P, Araujo M, Costa R, et al. Prevalence of iron, vitamin B12 and folate deficiencies in Heart Failure: Does ejection fraction matter? European Journal of Heart Failure. 2015;1):315.	no	Title/Abstract	25.08.22	NMMN	no
EMBASE	596. Gomez-Rubio P, Scarpa A, Sharp L, Hidalgo M, Carrato A, Ilzarbe L, et al. Patterns of comorbidity and multimorbidity in pancreatic cancer patients. Pancreatology. 2015;1):S125.	no	Title/Abstract	25.08.22	NMMN	no
EMBASE	597. Gough H, Grabenhenrich L, Reich A, Eckers N, Nitsche O, Schramm D, et al. Allergic multimorbidity of asthma, rhinitis and eczema over 20 years in the German birth cohort MAS. Pediatric Allergy and Immunology. 2015;26(5):431-7.	no	Title/Abstract	25.08.22	NMMN	no
EMBASE	598. Guaraldi G, Raggi P, Gomes A, Zona S, Marchi E, Santoro A, et al. Lung and heart diseases are better predicted by pack-years than by smoking status or duration of smoking cessation in HIV patients. PLoS ONE. 2015;10(12) (no pagination).	no	Title/Abstract	25.08.22	NMMN	no
EMBASE	599. Hammam N, Rashed AM, Hamdan AS, Hammam O, Rashad SM. Assessment of the metabolic syndrome in systemic lupus erythematosus and its associated factors. Ann Rheum Dis. 2015;2):576-7.	no	Title/Abstract	25.08.22	NMMN	no
EMBASE	600. Hasse B, Tarr PE, Marques-Vidal P, Waeber G, Preisig M, Mooser V, et al. Strong Impact of Smoking on Multimorbidity and Cardiovascular Risk Among Human Immunodeficiency Virus-Infected Individuals in Comparison With the General Population. Open forum infect. 2015;2(3) (no pagination).	no	Title/Abstract	25.08.22	NMMN	no
EMBASE	601. Hawker GA. The interactions of osteoarthritis with other common conditions. Osteoarthritis and Cartilage. 2015;2):A20.	no	Title/Abstract	25.08.22	NMMN	no
EMBASE	602. Heightman M, Dullaghan D, Rafferty A, Jones E, Townes H, Gardiner L, et al. Measuring the value of a consultant-led community respiratory (CORE) multidisciplinary team (MDT) in a deprived inner city area: Achieving parity in respiratory care for housebound sick patients. Thorax. 2015;3):A88-A9.	no	Title/Abstract	25.08.22	NMMN	no
EMBASE	603. Hitchon C, Khan S, Elias B, Katz A, Peschken CA. Increased mortality in indigenous North Americans persons with rheumatoid arthritis is partially explained by psychiatric and physical comorbidity: A population based study. Arthritis and Rheumatology Conference: American College of Rheumatology/Association of Rheumatology Health Professionals Annual Scientific Meeting, ACR/ARHP. 2015;67(SUPPL…	no	Title/Abstract	25.08.22	NMMN	no
EMBASE	604. Hoffman EM, Staff NP, Robb JM, St. Sauver JL, Dyck PJ, Klein CJ. Impairments and comorbidities of polyneuropathy revealed by population-based analyses. Neurology. 2015;84(16):1644-51.	no	Title/Abstract	25.08.22	NMMN	no
EMBASE	605. Hoppe A, Lutzenberg R, Kreis ME, Frese JP. Results and quality standards of carotid endarterectomy in a low-volume center 1999-2013. European Surgical Research. 2015;55(1-2):102-3.	no	Title/Abstract	25.08.22	NMMN	no
EMBASE	606. Huber MB, Wacker ME, Vogelmeier CF, Leidl R, Watz H. Comorbid influences on generic health-related quality of life in COPD: A systematic review. PLoS ONE. 2015;10(7) (no pagination).	no	Title/Abstract	25.08.22	NMMN	no
EMBASE	607. Hur GY, Oh JY, Sim JK, Min KH, Lee SY, Shim JJ, et al. Bone mineral density and clinical features of ICS using chronic airway diseases. Allergy: European Journal of Allergy and Clinical Immunology. 2015;101):364.	no	Title/Abstract	25.08.22	NMMN	no
EMBASE	608. Jeffery D. Mental health and chronic conditions in a cohort of non-elderly adult cancer patients. Psychooncology. 2015;2):108.	no	Title/Abstract	25.08.22	NMMN	no
EMBASE	609. Jones SMW, Rosenberg D, Ludman E, Arterburn D. Medical comorbidity and psychotropic medication fills in older adults with breast or prostate cancer. Support Care Cancer. 2015;23(10):3005-9.	no	Title/Abstract	25.08.22	NMMN	no
EMBASE	610. Khangura H, Davila Lourido N, Berry S. What do you do when CHA2DS2-VASC score=has bled score? J Am Geriatr Soc. 2015;1):S92-S3.	no	Title/Abstract	25.08.22	NMMN	no
EMBASE	611. Kinosian B, Edes T, Davis D, Makineni R, Intrator O. Independence at home (IAH) Criteria successfully targets frail, costly veterans. J Am Geriatr Soc. 2015;1):S128.	no	Title/Abstract	25.08.22	NMMN	no
EMBASE	612. Kirchmayer U, Mayer F, Incalzi RA, Barbagallo M, Paolisso G, Ceda G, et al. Hypothyroidism and thyroid hormone use in older adults in Lazio, Italy. Pharmacoepidemiology and Drug Safety. 2015;1):90-1.	no	Title/Abstract	25.08.22	NMMN	no
EMBASE	613. Kleisiaris C, Kritsotakis E, Daniil Z, Malli F, Markakis G, Papathanasiou I, et al. Multimorbidity is a risk factor for obstructive sleep apnea-hypopnea syndrome in ageing. European Respiratory Journal Conference: European Respiratory Society Annual Congress. 2015;46(SUPPL. 59).	no	Title/Abstract	25.08.22	NMMN	no
EMBASE	614. Kowal P, Arokiasamy P, Afshar S, Pati S, Josh Snodgrass J. Multimorbidity: Health care that counts "past one" for 1.2 billion older adults. The Lancet. 2015;385(9984):2252-3.	no	Title/Abstract	25.08.22	NMMN	no
EMBASE	615. Lainscak M, Schols A, Kosten T, Krznaric Z. Evaluation of nutritional status with six nutrition screening tools and bioimpedance in hospitalized patients. Clin Nutr. 2015;1):S193.	no	Title/Abstract	25.08.22	NMMN	no
EMBASE	616. Lalkhen H, Mash R. Multimorbidity in non-communicable diseases in South African primary healthcare. S Afr Med J. 2015;105(2):134-8.	no	no clustering	25.08.22	NMMN	no
EMBASE	617. Lee ES, Subramaniam M, Vaingankar JA, Lee MKR, Zhang Y, Teo SH, et al. Multimorbidity and its association with depression in the primary care setting. Annals of the Academy of Medicine Singapore. 2015;1):S251.	no	Title/Abstract	25.08.22	NMMN	no
EMBASE	618. Lee ES, Subramaniam M, Vaingankar JA, Lee MKR, Zhang Y, Teo SH, et al. Anxiety and its association with multimorbidity in the primary care setting. Annals of the Academy of Medicine Singapore. 2015;1):S250.	no	Title/Abstract	25.08.22	NMMN	no
EMBASE	619. Lee MJ, Li Y, Khan MM. Gender-specific differences in risk for cost-related medication nona dherence among cancer survivors. Value Health. 2015;18(3):A215.	no	Title/Abstract	25.08.22	NMMN	no
EMBASE	620. Leiske M, Lahmann NA, Lindena G, Centmayer R, Suhr R. Patients with pain in outpatient care: A nationwide cross-sectional survey with path model. [German]. Schmerz. 2015;29(4):431-9.	no	Title/Abstract	25.08.22	NMMN	no
EMBASE	621. Lindquist LA. Overview of functional assessment tools. American Journal of Transplantation. 2015;1):46.	no	Title/Abstract	25.08.22	NMMN	no
EMBASE	622. Loong CY, Koo W, Ramason R, Naidu G, Chan W. Complications and their risk factors in elderly hip fracture patients in Singapore. Annals of the Academy of Medicine Singapore. 2015;1):S283.	no	Title/Abstract	25.08.22	NMMN	no
EMBASE	623. Lu SJ, Wang SP. Transcatheter Aortic Valve Implantation: An Introduction and Patient Care. [Chinese]. Hu li za zhi The journal of nursing. 2015;62(3):78-82.	no	Title/Abstract	25.08.22	NMMN	no
EMBASE	624. Manemann SM, Chamberlain AM, Boyd CM, Gerber Y, Dunlay SM, Weston SA, et al. Multimorbidity in heart failure: The impact of number and type of comorbid conditions on outcomes. Circulation Conference: American Heart Association's Epidemiology and Prevention/Lifestyle and Cardiometabolic Health. 2015;131(SUPPL. 1).	no	Title/Abstract	25.08.22	NMMN	no
EMBASE	625. Marengoni A, Nobili A, Corli O, Djade CD, Bertoni D, Tettamanti M, et al. The stigma of low opioid prescription in the hospitalized multimorbid elderly in Italy. Internal and emergency medicine. 2015;10(3):305-13.	no	Title/Abstract	25.08.22	NMMN	no
EMBASE	626. Maske UE, Scheidt-Nave C, Busch MA, Jacobi F, Weikert B, Riedel-Heller SG, et al. Comorbidity of diabetes mellitus and depression in the general population in Germany: Results of the national telephone health interview survey German health update (GEDA) 2009 and 2010. [German]. Psychiatrische Praxis. 2015;42(4):202-7.	no	Title/Abstract	25.08.22	NMMN	no
EMBASE	627. Mc Sharry J, Bishop FL, Moss-Morris R, Holt RIG, Kendrick T. A new measure of multimorbid illness and treatment representations: The example of diabetes and depression. Journal of Affective Disorders. 2015;174:192-200.	no	Title/Abstract	25.08.22	NMMN	no
EMBASE	628. McDonough M. Alcohol use disorders: Implications for the clinical toxicologist. Asia Pacific Journal of Medical Toxicology. 2015;4(1):13-24.	no	Title/Abstract	25.08.22	NMMN	no
EMBASE	629. McGillion MH, Turner A, Carroll SL, Furze G, Busse JW, Lamy A. Optimising self-management to reduce chronic pain and disability after cardiac surgery. British Journal of Cardiology. 2015;22(1):38.	no	Title/Abstract	25.08.22	NMMN	no
EMBASE	630. McLaughlin V, Galie N, Barbera JA, Frost A, Ghofrani HA, Hoeper M, et al. A comparison of characteristics and outcomes of patients with atypical and classical pulmonary arterial hypertension from the ambition trial. American Journal of Respiratory and Critical Care Medicine Conference: American Thoracic Society International Conference, ATS. 2015;191(MeetingAbstracts).	no	Title/Abstract	25.08.22	NMMN	no
EMBASE	631. McLean G, Guthrie B, Mercer SW, Watt GCM. General practice funding underpins the persistence of the inverse care law: Cross-sectional study in Scotland. British Journal of General Practice. 2015;65(641):e799-e805.	no	Title/Abstract	25.08.22	NMMN	no
EMBASE	632. Meems LMG, De Borst MH, Postma DS, Vonk JM, Kremer HPH, Schuttelaar MLA, et al. Low levels of Vitamin D are associated with multimorbidity: Results from the LifeLines Cohort Study. Ann Med. 2015;47(6):474-81.	no	Title/Abstract	25.08.22	NMMN	no
EMBASE	633. Meloni E, Vetrano DL, Bernabei R, Onder G. Appropriateness of pharmacological treatment in older people with dementia. Italian Journal of Medicine. 2015;9(3):212-6.	no	Title/Abstract	25.08.22	NMMN	no
EMBASE	634. Molist Brunet N, Espaulella Panicot J, Sevilla-Sanchez D, Amblas Novellas J, Codina Jane C, Altimiras Roset J, et al. A patient-centered prescription model assessing the appropriateness of chronic drug therapy in older patients at the end of life. Eur Geriatr Med. 2015;6(6):565-9.	no	Title/Abstract	25.08.22	NMMN	no
EMBASE	635. Muth C, Glasziou PP. Guideline recommended treatments in complex patients with multimorbidity. BMJ (Online). 2015;351 (no pagination).	no	Title/Abstract	25.08.22	NMMN	no
EMBASE	636. Naik AD, Uy N, Anaya DA, Moye J. The effects of age, education, and treatment on physical, sexual and body concern symptoms among multimorbid, colorectal cancer survivors. J Geriatr Oncol. 2015;6(4):299-306.	no	Title/Abstract	25.08.22	NMMN	no
EMBASE	637. Nakken N, Spruit MA, Van Den Bogaart EHA, Van Vliet M, De Vries GJ, Custers FL, et al. Health status and chronic conditions in patients with COPD and their resident loved ones. European Respiratory Journal Conference: European Respiratory Society Annual Congress. 2015;46(SUPPL. 59).	no	Title/Abstract	25.08.22	NMMN	no
EMBASE	638. Nguyen OK, Makam AN, Halm E. Use of safety net clinics for primary care among insured individuals in the United States: NAMCS 2006-2010. J Gen Intern Med. 2015;2):S295.	no	Title/Abstract	25.08.22	NMMN	no
EMBASE	639. Nikiphorou E, Norton S, Walsh DA, Kiely P, Dixey J, Young A. Comorbidity in RA. coexistent medical conditions and multimorbidity can be recorded relatively easily in observational research studies. is it feasible to extend this to routine clinical settings? Rheumatology (United Kingdom). 2015;54(Supplement 1):i90.	no	Title/Abstract	25.08.22	NMMN	no
EMBASE	640. Nokes B, Kashyap A, Boyer TD, Desai AP. Impact of comorbidity on inpatient outcomes for decompensated cirrhosis. Hepatology. 2015;1):922A.	no	Title/Abstract	25.08.22	NMMN	no
EMBASE	641. Novotna B, Koblizek V, Svoboda M, Svancara J, Hejduk K, Jarkovsky J, et al. Cardiovascular status of patients with a severe form of COPD. European Respiratory Journal Conference: European Respiratory Society Annual Congress. 2015;46(SUPPL. 59).	no	Title/Abstract	25.08.22	NMMN	no
EMBASE	642. O'Donoghue AN, McHugh SM. Are Older People with Diabetes an at-Risk Group for Falls? A Cross-Sectional Analysis of Community-Dwelling Adults >=50 Years in Ireland. Journal of Epidemiology and Community Health. 2015;69(Supplement 1):A23.	no	Title/Abstract	25.08.22	NMMN	no
EMBASE	643. O'Dwyer M, Maidment I, Philip M, Mary M, Martin H, Bennett K, et al. Factors associated with high anticholinergic burden in aging adults with intellectual disabilities: A cross-sectional study. Pharmacoepidemiology and Drug Safety. 2015;1):84.	no	Title/Abstract	25.08.22	NMMN	no
EMBASE	644. O'Riordan D, Walsh K, Byrne S, Kearney P. Prevalence of potentially inappropriate prescribing (PIP) and potentially prescribing omissions (PPO) in older Irish adults: Findings from a randomised placebo-controlled trial (TRUST). International Journal of Pharmacy Practice. 2015;23(Supplement 1):9.	no	Title/Abstract	25.08.22	NMMN	no
EMBASE	645. Ogunleye AA, Sharma AM, Campbell-Scherer DL. Depression, diabetes and multi-morbidity: Results from the Northern Alberta primary care research network data. Can. 2015;1):S27-S8.	no	Title/Abstract	25.08.22	NMMN	no
EMBASE	646. Pati S, Swain S. Prevalence, pattern and correlates of multimorbidity among primary care patients in India. Tropical Medicine and International Health. 2015;1):250.	no	no clustering	25.08.22	NMMN	no
EMBASE	647. Pati S, Swain S, Hussain MA, Salisbury C. Development and validation of a protocol to assess multimorbidity in rural primary care settings: An Indian experience. Tropical Medicine and International Health. 2015;1):249.	no	Title/Abstract	25.08.22	NMMN	no
EMBASE	648. Qin J, Theis KA, Barbour KE, Helmick CG, Baker NA, Brady TJ. Impact of arthritis and multiple chronic conditions on selected life domains - United States, 2013. Mmwr. 2015;Morbidity and mortality weekly report. 64(21):578-82.	no	Title/Abstract	25.08.22	NMMN	no
EMBASE	649. Qiu M, Qing LV, Guo X, Gu J. Prevalence and risk of comorbidities in patients with ankylosing spondylitis in South China. Int J Rheum Dis. 2015;1):118-9.	no	Title/Abstract	25.08.22	NMMN	no
EMBASE	650. Radner H, Yoshida K, Mjaavatten MD, Aletaha D, Frits M, Lu B, et al. Development of a multimorbidity index: Impact on quality of life using a rheumatoid arthritis cohort. Seminars in Arthritis and Rheumatism. 2015;45(2):167-73.	no	Title/Abstract	25.08.22	NMMN	no
EMBASE	651. Reijntjes SJ, Viljoen A, Wierzbicki AS, Hardman TC. Bariatric surgery in obese older people: Useful or not? Cardiovascular Endocrinology. 2015;4(2):60-6.	no	Title/Abstract	25.08.22	NMMN	no
EMBASE	652. Rigbyr D. Medication management in the frail older person. Australian Journal of Pharmacy. 2015;96(1143):72-5.	no	Title/Abstract	25.08.22	NMMN	no
EMBASE	653. Robich MP, Sabik JF, Houghtaling PL, Kelava M, Gordon S, Blackstone EH, et al. Prolonged effect of postoperative infectious complications on survival after cardiac surgery. Ann Thorac Surg. 2015;99(5):1591-9.	no	Title/Abstract	25.08.22	NMMN	no
EMBASE	654. Rose O, Waltering I, John C, Mertens-Keller D, Richling I, Koeberlein-Neu J. The WestGem study: Medication management in the elderly. Int J Clin Pharm. 2015;37(2):405-6.	no	Title/Abstract	25.08.22	NMMN	no
EMBASE	655. Ruickbie S, Prasad A, Jones PW, Baker EH. The association between degree of airflow limitation and degree of coronary artery atheroma is not attributable to smoking history. Thorax. 2015;3):A190.	no	Title/Abstract	25.08.22	NMMN	no
EMBASE	656. San-Jose A, Agusti A, Vidal X, Formiga F, Gomez-Hernandez M, Garcia J, et al. Inappropriate prescribing to the oldest old patients admitted to hospital: prevalence, most frequently used medicines, and associated factors. BMC geriatr. 2015;15:42.	no	Title/Abstract	25.08.22	NMMN	no
EMBASE	657. Sangarlangkarn A, Merlin JS, Tucker RO, Kelley AS. Advance care planning and HIV infection in the era of antiretroviral therapy: A review. Top Antivir Med. 2015;23(5):174-80.	no	Title/Abstract	25.08.22	NMMN	no
EMBASE	658. Savaskan E. How to cope with behavioral and psychological symptoms of dementia. [German]. Ther Umsch. 2015;72(4):255-60.	no	Title/Abstract	25.08.22	NMMN	no
EMBASE	659. Schoepf D, Heun R. Alcohol dependence and physical comorbidity: Increased prevalence and increased relevance of physical comorbidity for hospital-based mortality during a 12.5-year observation period in general hospital admissions. European Psychiatry. 2015;1):1054.	no	Title/Abstract	25.08.22	NMMN	no
EMBASE	660. Schols J. An international overview of nursing home research: EUGMS and AMDA I. Eur Geriatr Med. 2015;1):S168-S9.	no	Title/Abstract	25.08.22	NMMN	no
EMBASE	661. Shantavasinkul PC, Omotosho P, Corsino L, Portenier D, Torquati A. Predictors of weight regain in patients who underwent roux-en y gastric bypass surgery (RYGB). Surgery for Obesity and Related Diseases. 2015;1):S2-S3.	no	Title/Abstract	25.08.22	NMMN	no
EMBASE	662. Sinnigea J, Korevaara JC, Westertb GP, Spreeuwenberga P, Schellevisa FG, Braspenning JC. Multimorbidity patterns in a primary care population aged 55 years and over. Fam Pract. 2015;32(5):505-13.	no	Title/Abstract	25.08.22	NMMN	no
EMBASE	663. Skiba R, Syrylo T, Zabkowski T. Diagnosis and treatment of prostate cancer in elderly men. Pediatria i Medycyna Rodzinna. 2015;11(1):39-47.	no	Title/Abstract	25.08.22	NMMN	no
EMBASE	664. Song WJ, Cho SH. Challenges in the management of asthma in the elderly. Allergy, Asthma and Immunology Research. 2015;7(5):431-9.	no	Title/Abstract	25.08.22	NMMN	no
EMBASE	665. Soones TN, Siu A, Szanton S, Ornstein K. Symptom burden in the homebound: The national health and aging trends study. J Am Geriatr Soc. 2015;1):S43.	no	Title/Abstract	25.08.22	NMMN	no
EMBASE	666. Symmons D. Impact of co-morbidities on disease severity and treatment strategy in patients with inflammatory arthritis. Ann Rheum Dis. 2015;2):47-8.	no	Title/Abstract	25.08.22	NMMN	no
EMBASE	667. Tay A, Asnan N, Pearce L, Stechman M, McKarthy K, Moug S, et al. The prevalence of multimorbidity in an older acute general surgical population. International Journal of Surgery. 2015;1):S112.	no	Title/Abstract	25.08.22	NMMN	no
EMBASE	668. Thorand B, Balhuber A, Schwab U, Schneider A, Heider M, Grill E, et al. Prevalence and determinants of herbal product use in older persons-results from the KORA-age study. Annals of Nutrition and Metabolism. 2015;1):178-9.	no	Title/Abstract	25.08.22	NMMN	no
EMBASE	669. Tournigand C, Canoui-Poitrine F, Reinald N, Laurent M, Guery E, Caillet P, et al. Association between geriatric assessment findings and clinical depression in 1092 older patients with cancer: The ELCAPA Cohort study. Journal of Clinical Oncology Conference. 2015;33(15 SUPPL. 1).	no	Title/Abstract	25.08.22	NMMN	no
EMBASE	670. Trifan A, Stoica O, Stanciu C, Cojocariu C, Singeap AM, Girleanu I, et al. Clostridium difficile infection in patients with liver disease: a review. European Journal of Clinical Microbiology and Infectious Diseases. 2015;34(12):2313-24.	no	Title/Abstract	25.08.22	NMMN	no
EMBASE	671. Turpin R, Mitri G, Wittbrodt E, Tidwell B, Schulman K. Polychronic disease burden in patients with gout and moderate to severe chronic kidney disease receiving urate-lowering therapies. Ann Rheum Dis. 2015;2):1293.	no	Title/Abstract	25.08.22	NMMN	no
EMBASE	672. Ubalde-Lopez M, Arends I, Almansa J, Delclos GL, Gimeno D, Bultmann U. Beyond return to work: The effect of multimorbidity on work functioning after sick leave due to common mental disorders. Eur J Epidemiol. 2015;30(8):733-4.	no	Title/Abstract	25.08.22	NMMN	no
EMBASE	673. Vader JM, Rich MW. Team-Based Care for Managing Noncardiac Conditions in Patients with Heart Failure. Heart Fail Clin. 2015;11(3):419-29.	no	Title/Abstract	25.08.22	NMMN	no
EMBASE	674. Valderas JM. Editorial Multimorbidity, not a health condition or complexity by another name. Eur J Gen Pract. 2015;21(4):213-4.	no	Title/Abstract	25.08.22	NMMN	no
EMBASE	675. Valentina Orlando V, Francesca Guerriero F, Putignano Daria D, Valeria Marina Monetti V, Michele Giuseppe Tari M, Giuseppina Farina G, et al. Prescription patterns of antidiabetic treatment in the elderly. Results from Southern Italy. Value Health. 2015;18(7):A599-A600.	no	Title/Abstract	25.08.22	NMMN	no
EMBASE	676. Van R, Vatanchi M, Bohaty B, Fife C, Carter M, Hebert A. A comparison of healing rates between racial groups in patients with venous stasis ulcers in diabetic and nondiabetic patients from the largest wound care clinic database in the United States. Journal of the American Academy of Dermatology. 2015;1):AB270.	no	Title/Abstract	25.08.22	NMMN	no
EMBASE	677. Verdiani V, Panigada G, Fortini A, Masotti L, Meini S, Biagi P. The heart failure in Internal Medicine in Tuscany: The SMIT Study. Italian Journal of Medicine. 2015;9(4):349-55.	no	Title/Abstract	25.08.22	NMMN	no
EMBASE	678. Verger P, Cortaredona S, Rey D, Bendiane MK, Peretti-Watel P, Tournier M, et al. Psychotropic drug treatment of people with and without cancer in France: The VICAN study. Eur J Cancer. 2015;3):S151-S2.	no	Title/Abstract	25.08.22	NMMN	no
EMBASE	679. Wachter R. Diastolic heart failure and multimorbidity. [German]. Dtsch Med Wochenschr. 2015;140(6):402-5.	no	Title/Abstract	25.08.22	NMMN	no
EMBASE	680. Wang HHX, Wang JJ, Li J, Wang DL, Pan RK, Zhan GQ, et al. The perception of health care management among middle-aged and elderly patients with major cardiovascular conditions in rural settings. J Hypertens. 2015;2):e20-e1.	no	Title/Abstract	25.08.22	NMMN	no
EMBASE	681. Wang R, Yan Z, Liang Y, Tan ECK, Cai C, Jiang H, et al. Prevalence and patterns of chronic disease pairs and multimorbidity among older Chinese adults living in a rural area. PLoS ONE. 2015;10(9) (no pagination).	no	dup	25.08.22	NMMN	no
EMBASE	682. Weil C, Nwankwo C, Friedman M, Shalev V, Chodick G. Real-world data on multiple comorbidities among patients with hepatitis C: Considerations for patient care and prognosis. Value Health. 2015;18(7):A543.	no	Title/Abstract	25.08.22	NMMN	no
EMBASE	683. Weldam S, Lammers JW, Zwakman M, Schuurmans M. Feasibility of a new individualized nursing care intervention in COPD, the COPD-GRIP intervention. European Respiratory Journal Conference: European Respiratory Society Annual Congress. 2015;46(SUPPL. 59).	no	Title/Abstract	25.08.22	NMMN	no
EMBASE	684. Wohland T, Patzer OM, Tiemann T, Holstein J, Kovacs P, Holstein A. Seasonal variations of severe hypoglycaemia in patients with type 1 diabetes and type 2 diabetes in a German population. Diabetologia. 2015;1):S459.	no	Title/Abstract	25.08.22	NMMN	no
EMBASE	685. Worrall-Carter L, McEvedy S, Wilson A, Rahman M. Impact of comorbidities and gender on the use of coronary interventions in patients with high-risk non-ST-segment elevation acute coronary syndrome. Heart Lung and Circulation. 2015;3):S414.	no	Title/Abstract	25.08.22	NMMN	no
EMBASE	686. Yu CH, Ivers NM, Stacey D, Rezmovitz J, Telner D, Thorpe K, et al. Impact of an interprofessional shared decision-making and goal-setting decision aid for patients with diabetes on decisional conflict-study protocol for a randomized controlled trial. Trials. 2015;16(1) (no pagination).	no	Title/Abstract	25.08.22	NMMN	no
EMBASE	687. Zulman DM, Chee CP, Wagner TH, Yoon J, Cohen DM, Holmes TH, et al. Multimorbidity and healthcare utilisation among high-cost patients in the US Veterans Affairs Health Care System. BMJ Open. 2015;5(4) (no pagination).	no	Title/Abstract	25.08.22	NMMN	no
EMBASE	688. Abdelhadi RA, Bouma S, Bairdain S, Wolff J, Legro A, Plogsted S, et al. Characteristics of hospitalized children with a diagnosis of malnutrition: United States, 2010. Journal of Parenteral and Enteral Nutrition. 2016;40(5):623-35.	no	Title/Abstract	25.08.22	NMMN	no
EMBASE	689. Alonso Diaz R, Cortazar Alonso E, Guillen Rodrigo H. Mental health and drug. European Psychiatry. 2016;33(SUPPL.):S328.	no	Title/Abstract	25.08.22	NMMN	no
EMBASE	690. Andrea Ness A, Sanders R, Prior D, Gock H, Smith B. Emebdding a specialist heart failure nurse into the general medicine teams to improve outcomes for patients with chronic heart failure. European Journal of Heart Failure. 2016;1):496.	no	Title/Abstract	25.08.22	NMMN	no
EMBASE	691. Angamo MT, Chalmers L, Curtain CM, Bereznicki LRE. Adverse-Drug-Reaction-Related Hospitalisations in Developed and Developing Countries: A Review of Prevalence and Contributing Factors. Drug Safety. 2016;39(9):847-57.	no	Title/Abstract	25.08.22	NMMN	no
EMBASE	692. Ariza G, Reig MM, Abizanda P. Managing drug therapy of older patients in primary and secondary care. AAPS Advances in the Pharmaceutical Sciences Series. 2016;26:629-57.	no	Title/Abstract	25.08.22	NMMN	no
EMBASE	693. Asrani SK, Hall L, Sharma S, Masica A, Talwalkar JA, Kanwal F. Trends in hospitalization for a population-based cohort with cirrhosis and multiple chronic conditions: Time to change the definition of decompensated cirrhosis? Hepatology. 2016;64(1 Supplement 1):1013A.	no	Title/Abstract	25.08.22	NMMN	no
EMBASE	694. Assa A, Frenkel-Nir Y, Katz L, Shamir R. Co-morbidities in adolescents with celiac disease: Findings from a population-based cohort. United European Gastroenterology Journal. 2016;4(5 Supplement 1):A340.	no	Title/Abstract	25.08.22	NMMN	no
EMBASE	695. Aubert CE, Streit S, Da Costa B, Collet TH, Cornuz J, Gaspoz JMT, et al. Association of multimorbidity and specific comorbidities with polypharmacy in university primary care settings. J Gen Intern Med. 2016;1):S130-S1.	no	Title/Abstract	25.08.22	NMMN	no
EMBASE	696. Aysola J, Schapira MM, Huo H, Werner RM. The relationship between patient experience, care quality, and no show rates in the outpatient primary care setting. J Gen Intern Med. 2016;1):S430-S1.	no	Title/Abstract	25.08.22	NMMN	no
EMBASE	697. Bahat G, Bay I, Tufan A, Tufan F, Kilic C, Karan MA. Prevalence of potentially inappropriate prescribing among older adults: A comparison of the Beers 2012 and screening tool of older person's prescriptions (STOPP) criteria version 2. Eur Geriatr Med. 2016;7(Supplement 1):S228-S9.	no	Title/Abstract	25.08.22	NMMN	no
EMBASE	698. Batista S, Jardim P, Souza A, Nunes D, Pinto F, Nakatani A. The influence of hypertension in multimorbidity among older adults in Midwestern Brazil. J Hypertens. 2016;34(Supplement 2):e149.	no	Title/Abstract	25.08.22	NMMN	no
EMBASE	699. Battegay E. Helping the HIV physician through the challenges of comorbidities. J Int AIDS Soc. 2016;19(Supplement 7):8-9.	no	Title/Abstract	25.08.22	NMMN	no
EMBASE	700. Becher KF. Pharmacotherapy of urinary incontinence in the elderly. [German]. Internist. 2016;57(4):390-8.	no	Title/Abstract	25.08.22	NMMN	no
EMBASE	701. Bell SP, Saraf AA. Epidemiology of Multimorbidity in Older Adults with Cardiovascular Disease. Clin Geriatr Med. 2016;32(2):215-26.	no	Title/Abstract	25.08.22	NMMN	no
EMBASE	702. Berry JG, Hall M, Dumas H, Simpser E, Whitford K, Wilson KM, et al. Pediatric hospital discharges to home health and postacute facility care: A national study. Jama, Pediatr. 2016;170(4):326-33.	no	Title/Abstract	25.08.22	NMMN	no
EMBASE	703. Bolano M, Ahalt C, Ritchie C, Stijacic Cenzer I, Williams B. Detained and distressed: Persistent distressing symptoms in a population of older jail inmates. Journal of Pain and Symptom Management. 2016;51(2):341.	no	Title/Abstract	25.08.22	NMMN	no
EMBASE	704. Brinkhof MW, Al-Khodairy A, Eriks-Hoogland I, Fekete C, Hinrichs T, Hund-Georgiadis M, et al. Health conditions in people with spinal cord injury: Contemporary evidence from a population-based community survey in Switzerland. J Rehabil Med. 2016;48(2):197-209.	no	Title/Abstract	25.08.22	NMMN	no
EMBASE	705. Brown D, Nelson M, Bower M, Harding R. Presence of complex comorbidity and functional disability when ageing with HIV; review of referrals to specialist HIV outpatient physiotherapy in the UK. HIV Med. 2016;17(Supplement 1):49.	no	Title/Abstract	25.08.22	NMMN	no
EMBASE	706. Brown JP, Martinez CH. Chronic obstructive pulmonary disease comorbidities. Current Opinion in Pulmonary Medicine. 2016;22(2):113-8.	no	Title/Abstract	25.08.22	NMMN	no
EMBASE	707. Butler CR, O'Hare AM. Considerations in Applying the Results of Randomized Controlled Clinical Trials to the Care of Older Adults With Kidney Disease in the Clinical Setting: The SHARP Trial. Advances in Chronic Kidney Disease. 2016;23(1):29-35.	no	Title/Abstract	25.08.22	NMMN	no
EMBASE	708. Campbell KH. The value of geriatric assessment in evaluation of older adults for kidney transplant. J Am Geriatr Soc. 2016;1):S201.	no	Title/Abstract	25.08.22	NMMN	no
EMBASE	709. Canoui-Poitrine F, Reinald N, Laurent M, Guery E, Caillet P, David JP, et al. Geriatric assessment findings independently associated with clinical depression in 1092 older patients with cancer: The ELCAPA Cohort Study. Psychooncology. 2016;25(1):104-11.	no	Title/Abstract	25.08.22	NMMN	no
EMBASE	710. Cao PY, Luo HQ, Hou LS, Yang XX, Ren XH. Depressive Symptoms in the Mid- and Old-aged People in China. [Chinese]. Sichuan da xue xue bao. 2016;Yi xue ban = Journal of Sichuan University. Medical science edition. 47(5):763-7.	no	Title/Abstract	25.08.22	NMMN	no
EMBASE	711. Cawley D, Horne C. A Hospice Breathlessness Management Intervention Service - a Blend of the Old with the New! BMJ Supportive and Palliative Care. 2016;6(Supplement 1):A51-A2.	no	Title/Abstract	25.08.22	NMMN	no
EMBASE	712. Cealicu Toma F, Moamai J. Multimorbidity in affective disorders: Impact on length of stay. European Psychiatry. 2016;33(SUPPL.):S74.	no	Title/Abstract	25.08.22	NMMN	no
EMBASE	713. Cesari M, Prince M, Thiyagarajan JA, De Carvalho IA, Bernabei R, Chan P, et al. Frailty: An Emerging Public Health Priority. J Am Med Dir Assoc. 2016;17(3):188-92.	no	Title/Abstract	25.08.22	NMMN	no
EMBASE	714. Chang CH, Lewis VA, Meara E, Lurie JD, Bynum JPW. Characteristics and Service Use of Medicare Beneficiaries Using Federally Qualified Health Centers. Med Care. 2016;54(8):804-9.	no	Title/Abstract	25.08.22	NMMN	no
EMBASE	715. Chin WY, Choi EPH, Wan EYF, Lam CLK. Health-related quality of life mediates associations between multi-morbidity and depressive symptoms in Chinese primary care patients. Fam Pract. 2016;33(1):61-8.	no	Title/Abstract	25.08.22	NMMN	no
EMBASE	716. Chui Z, Goodwin L, Leightley D. Developing a Framework of Non-Communicable Physical Diseases. Journal of Epidemiology and Community Health. 2016;70(Supplement 1):A57.	no	Title/Abstract	25.08.22	NMMN	no
EMBASE	717. Clerigo V, Fernandes L, Carvalho L. Prevalence of different comorbidities in COPD patients in a portuguese respiratory medicine department. Revista de Patologia Respiratoria. 2016;19(Supplement 1):S71.	no	Title/Abstract	25.08.22	NMMN	no
EMBASE	718. Clyne B, Cooper JA, Hughes CM, Fahey T, Smith SM. 'Potentially inappropriate or specifically appropriate?' Qualitative evaluation of general practitioners views on prescribing, polypharmacy and potentially inappropriate prescribing in older people. BMC family practice. 2016;17(1):109.	no	Title/Abstract	25.08.22	NMMN	no
EMBASE	719. Collerton J, Jagger C, Yadegarfar ME, Davies K, Parker SG, Robinson L, et al. Deconstructing Complex Multimorbidity in the Very Old: Findings from the Newcastle 85+ Study. Biomed Res Int. 2016;2016 (no pagination).	no	dup	25.08.22	NMMN	no
EMBASE	720. Cornette P. Prevalence and characteristics of cardiac problems of seniors in the third or fourth age. [French]. Louvain Medical. 2016;135(10):699-701.	no	Title/Abstract	25.08.22	NMMN	no
EMBASE	721. Cummings PL, Kuo T, Javanbakht M, Shafir S, Wang M, Sorvillo F. Salmonellosis Hospitalizations in the United States: Associated Chronic Conditions, Costs, and Hospital Outcomes, 2011, Trends 2000-2011. Foodborne Pathogens and Disease. 2016;13(1):40-8.	no	Title/Abstract	25.08.22	NMMN	no
EMBASE	722. Dattalo M, DuGoff E, Ronk K, Kennelty KA, Gilmore-Bykovskyi A, Kind A. Apples and oranges: Four definitions of multiple chronic conditions and their relationship to 30-day hospital readmission. J Am Geriatr Soc. 2016;1):S120-S1.	no	Title/Abstract	25.08.22	NMMN	no
EMBASE	723. Davis G, Baboolal N, La Foucade A, Theodore K, McRae A, Stewart R. Chronic disease and health profile of the elderly in Trinidad in 2014. West Indian Medical Journal. 2016;65(Supplement 3):37.	no	Title/Abstract	25.08.22	NMMN	no
EMBASE	724. Davis R, Lipschitz R. Coordinating complex care-a high-risk residency clinic. J Gen Intern Med. 2016;1):S871-S2.	no	Title/Abstract	25.08.22	NMMN	no
EMBASE	725. de Cassia Pereira Fernandes R, da Silva Pataro SM, de Carvalho RB, Burdorf A. The concurrence of musculoskeletal pain and associated work-related factors: a cross sectional study. BMC Public Health. 2016;16:628.	no	Title/Abstract	25.08.22	NMMN	no
EMBASE	726. De Souza-Talarico JN, De Carvalho AP, Brucki SMD, Nitrini R, De Ferretti-Rebustini REL. Dementia and cognitive impairment prevalence and associated factors in indigenous populations: A systematic review. Alzheimer Disease and Associated Disorders. 2016;30(3):281-7.	no	Title/Abstract	25.08.22	NMMN	no
EMBASE	727. Drajovic G, Vukovic D, Marinkovic J. Prevalence and patterns of multi-morbidity in Serbian adults: A cross-sectional study. PLoS ONE. 2016;11(2) (no pagination).	yes	x	25.08.22	NMMN	no
EMBASE	728. Driver VR, Eckert KA, Carter MJ, French MA. Cost-effectiveness of negative pressure wound therapy in patients with many comorbidities and severe wounds of various etiology. Wound Repair and Regeneration. 2016;24(6):1041-58.	no	Title/Abstract	25.08.22	NMMN	no
EMBASE	729. Du Vaure CB, Dechartres A, Battin C, Ravaud P, Boutron I. Exclusion of patients with concomitant chronic conditions in ongoing randomised controlled trials targeting 10 common chronic conditions and registered at ClinicalTrials.gov: A systematic review of registration details. BMJ Open. 2016;6(9) (no pagination).	no	Title/Abstract	25.08.22	NMMN	no
EMBASE	730. Egan BM, Sutherland SE, Wagner CS, Fleming DO, Davis RA, Bryan ST, et al. Future hypertension guidelines for older americans with multiple chronic conditions. Journal of the American Society of Hypertension. 2016;10(4 Supplement):e44.	no	Title/Abstract	25.08.22	NMMN	no
EMBASE	731. Ekstrom EH, Andersson M, De Verdier MG, Hedner J, Jansson AE, Petzold M, et al. Multimorbidity clusters differ by exacerbation frequency in chronic obstructive pulmonary disease. Pharmacoepidemiology and Drug Safety. 2016;25(Supplement 3):111-2.	no	Title/Abstract	25.08.22	NMMN	no
EMBASE	732. Fernandes OB, Lopes S, Santana R. Influence of age and multimorbidity on time to readmission. Eur Geriatr Med. 2016;7(Supplement 1):S74.	no	Title/Abstract	25.08.22	NMMN	no
EMBASE	733. Fernandez-Del Castillo C. IPMN: Overview of previous revision and remaining controversies with reference to AGA guidelines. Pancreatology. 2016;16(4 Supplement 1):S7.	no	Title/Abstract	25.08.22	NMMN	no
EMBASE	734. Ferreira AR, Martins S, Fernandes L. Comorbidity and polypharmacy in elderly living in nursing homes. European Psychiatry. 2016;33(SUPPL.):S471-S2.	no	Title/Abstract	25.08.22	NMMN	no
EMBASE	735. Finney Rutten LJ, Hesse BW, St. Sauver JL, Wilson P, Chawla N, Hartigan DB, et al. Health Self-Efficacy Among Populations with Multiple Chronic Conditions: the Value of Patient-Centered Communication. Adv Ther. 2016;33(8):1440-51.	no	Title/Abstract	25.08.22	NMMN	no
EMBASE	736. Firdosi MM, Margoob MA. Socio-demographic profile and psychiatric comorbidity in patients with a diagnosis of post traumatic stress disorder - a study from Kashmir valley. Acta Medica International. 2016;3(2):97-100.	no	Title/Abstract	25.08.22	NMMN	no
EMBASE	737. Forman DE, Alexander K, Brindis RG, Curtis AB, Maurer M, Rich MW, et al. Improved Cardiovascular Disease Outcomes in Older Adults. F1000Res. 2016;5 (no pagination).	no	Title/Abstract	25.08.22	NMMN	no
EMBASE	738. Fortin Y, Crispo JA, McNair DS, Cohen D, Dahrouge S, Mattison DR, et al. Risk of motor-vehicle accidents increases with multimorbidity. Value Health. 2016;19(7):A630.	no	Title/Abstract	25.08.22	NMMN	no
EMBASE	739. Franchi C, Ardoino I, Rossio R, Nobili A, Biganzoli EM, Marengoni A, et al. Prevalence and Risk Factors Associated with Use of QT-Prolonging Drugs in Hospitalized Older People. Drugs and Aging. 2016;33(1):53-61.	no	Title/Abstract	25.08.22	NMMN	no
EMBASE	740. Fraser SDS, Taal MW. Multimorbidity in people with chronic kidney disease: Implications for outcomes and treatment. Current Opinion in Nephrology and Hypertension. 2016;25(6):465-72.	no	Title/Abstract	25.08.22	NMMN	no
EMBASE	741. Friedl A, Schwarzer R, Schneeweiss J, Brossner C. Urological aspects in patients with liver cirrhosis. [German]. Urologe. 2016;55(1):63-7.	no	Title/Abstract	25.08.22	NMMN	no
EMBASE	742. Fuchs J, Von Der Lippe E, Scheidt-Nave C. Comparison of self-reported activity limitation and test-based physical functioning in relation to morbidity in the population 65-79 years of age. Findings from the German Health and Examination Survey (DEGS1). Eur J Epidemiol. 2016;31(Supplement 1):S59.	no	Title/Abstract	25.08.22	NMMN	no
EMBASE	743. Gabet S, Just J, Couderc R, Bousquet J, Seta N, Momas I. Early polysensitisation is a risk factor for allergic multimorbidity in the PARIS birth cohort. Allergy: European Journal of Allergy and Clinical Immunology. 2016;71(Supplement 102):274.	no	Title/Abstract	25.08.22	NMMN	no
EMBASE	744. Gerritsen AAJ, Bakker C, Verhey FRJ, de Vugt ME, Melis RJF, Koopmans RTCM, et al. Prevalence of Comorbidity in Patients With Young-Onset Alzheimer Disease Compared With Late-Onset: A Comparative Cohort Study. J Am Med Dir Assoc. 2016;17(4):318-23.	no	Title/Abstract	25.08.22	NMMN	no
EMBASE	745. Goren A, Strader C, DiBonaventura M. Prevalence and health outcomes associated with types of diabetes complications. Value Health. 2016;19(3):A206-A7.	no	Title/Abstract	25.08.22	NMMN	no
EMBASE	746. Gravito-Soares M, Gravito-Soares E, Lopes S, Silva N, Ribeiro G, Sofia C. Implication of streptococcus bovis in colorectal carcinogenesis and other gastrointestinal pathology. United European Gastroenterology Journal. 2016;4(5 Supplement 1):A463.	no	Title/Abstract	25.08.22	NMMN	no
EMBASE	747. Gunda P, Sharmeen S, Lokalaboina A, Nagendra VH, Pattnaik S. Prevalence and predictors of inappropriate medications according to START/STOPP criteria version-2 in indian elderly. Pharmacoepidemiology and Drug Safety. 2016;25(Supplement 3):374-5.	no	Title/Abstract	25.08.22	NMMN	no
EMBASE	748. Hahn EE, Shen E, Lee JS, Munoz-Plaza CE, Parry C, Gould MK. Understanding the comorbidome and its effect on survival in colorectal cancer. Journal of Clinical Oncology Conference: ASCO's Quality Care Symposium. 2016;34(7 SUPPL. 1).	no	Title/Abstract	25.08.22	NMMN	no
EMBASE	749. Hambling CE, Seidu SI, Khunti K. Older people with type 2 diabetes are commonly overtreated with therapies associated with hypoglycaemia, even in the presence of chronic kidney disease. Diabetologia. 2016;59(1 Supplement 1):S396.	no	Title/Abstract	25.08.22	NMMN	no
EMBASE	750. Haque N, Lories RJ, De Vlam K. Comorbidities associated with psoriatic arthritis compared with non-psoriatic spondyloarthritis: A cross-sectional study. Journal of Rheumatology. 2016;43(2):376-82.	no	Title/Abstract	25.08.22	NMMN	no
EMBASE	751. Hastings SN, Stechuchak KM, Mahanna EP, Morris KL, Coffman CJ. Unrecognized cognitive impairment in medically complex older veterans. J Am Geriatr Soc. 2016;1):S14.	no	Title/Abstract	25.08.22	NMMN	no
EMBASE	752. Heringa M, Siderius H, Floor-Schreudering A, De Smet P, Bouvy M. Lower alert rates by thematic clustering of associated drug interaction alerts. Int J Clin Pharm. 2016;38(6):491.	no	Title/Abstract	25.08.22	NMMN	no
EMBASE	753. Hidalgo F, Morejon P, Cabezas M, Salcedo E, Fornasini M, Albert A. Factors potentially related to increasing costs of heart failure treatment in a large public hospital in ecuador. J Card Fail. 2016;22(Supplement 8):S73.	no	Title/Abstract	25.08.22	NMMN	no
EMBASE	754. Hilmer SN, Gnjidic D. Pharmacoepidemiology and pharmacovigilance for safety and efficacy in older people. AAPS Advances in the Pharmaceutical Sciences Series. 2016;26:171-88.	no	Title/Abstract	25.08.22	NMMN	no
EMBASE	755. Holmes E, Wilson L. Cross coverage on the geropsychiatry unit: Transfers to medicine and training for residents. American Journal of Geriatric Psychiatry. 2016;24(3 Supplement 1):S92-S3.	no	Title/Abstract	25.08.22	NMMN	no
EMBASE	756. Hopkins C, Moulton C. The prevalence of alexithymia in inflammatory bowel disease: A systematic review and metaanalysis. Journal of Crohn's and Colitis. 2016;10(Supplement 1):S443.	no	Title/Abstract	25.08.22	NMMN	no
EMBASE	757. Hsu D, Brieva J, Kantor R, Silverberg JI. Comorbidities and inpatient mortality of pemphigus: A nationwide analysis. Journal of Investigative Dermatology. 2016;1):S29.	no	Title/Abstract	25.08.22	NMMN	no
EMBASE	758. Iglay K, Hannachi H, Howie PJ, Xu J, Li X, Engel SS, et al. Prevalence and co-prevalence of comorbidities among patients with type 2 diabetes mellitus. Current Medical Research and Opinion. 2016;32(7):1243-52.	no	Title/Abstract	25.08.22	NMMN	no
EMBASE	759. Incalzi RA. An epidemiological overview and clinical picture of COPD in the elderly. Journal of Gerontology and Geriatrics. 2016;64(4):119-25.	no	Title/Abstract	25.08.22	NMMN	no
EMBASE	760. Jahn M, Bienholz A, Kribben A. Postoperative acute renal failure. [German]. Gefasschirurgie. 2016;21(3):189-200.	no	Title/Abstract	25.08.22	NMMN	no
EMBASE	761. James BD, Greening NJ, Toms N, Woltmann G, Free RC, Haldar P, et al. Can multi-morbid phenotypes be described in patients with advanced COPD using cluster analysis? Thorax. 2016;71(Supplement 3):A112-A3.	no	Title/Abstract	25.08.22	NMMN	no
EMBASE	762. Jensen GA, Xu X. Prescription drug insurance and cost-related medication nonadherence among Medicare seniors: Findings from two national surveys. Journal of Pharmaceutical Health Services Research. 2016;7(1):11-21.	no	Title/Abstract	25.08.22	NMMN	no
EMBASE	763. Jih J, Stijacic-Cenzer I, Seligman H, Boscardin W, Nguyen T, Ritchie C. Having multiple chronic conditions is associated with increased risk of food insecurity in older adults. J Am Geriatr Soc. 2016;1):S112-S3.	no	Title/Abstract	25.08.22	NMMN	no
EMBASE	764. Joska J. Depression, dementia and poly-pharmacy of late-life. Acta Neuropsychiatrica. 2016;28(Supplement 3):4.	no	Title/Abstract	25.08.22	NMMN	no
EMBASE	765. Just J, Elegbede CF, Deschildre A, Bousquet J, Moneret-Vautrin DA, Crepet A, et al. Three peanut-allergic/sensitized phenotypes with gender difference. Clinical and Experimental Allergy. 2016;46(12):1596-604.	no	Title/Abstract	25.08.22	NMMN	no
EMBASE	766. Kajimoto K, Sato N, Takano T. Association of anemia and renal dysfunction with in-hospital mortality among patients hospitalized for acute heart failure syndromes with preserved or reduced ejection fraction. European Heart Journal: Acute Cardiovascular Care. 2016;5(7):89-99.	no	Title/Abstract	25.08.22	NMMN	no
EMBASE	767. Kalkounou I, Retsas T, Kourkounti S, Katsarolis I, Paparizos V. Renal function and chronic kidney disease prognosis through the lens of comorbidities in people living with HIV infection: An association hard to escape. J Int AIDS Soc. 2016;19(Supplement 7):165-6.	no	Title/Abstract	25.08.22	NMMN	no
EMBASE	768. Kennedy GJ, Castro J, Chang M, Chauhan-James J, Fishman M. Psychiatric and Medical Comorbidity in the Primary Care Geriatric Patient-An Update. Current Psychiatry Reports. 2016;18(7) (no pagination).	no	Title/Abstract	25.08.22	NMMN	no
EMBASE	769. Kenzik K, Richman J, Kent EE, Pisu M, Bhatia S. Impact of precancer multimorbidity clusters on survival and functional outcomes after cancer in older patients. Journal of Clinical Oncology Conference: ASCO's Quality Care Symposium. 2016;34(7 SUPPL. 1).	no	Title/Abstract	25.08.22	NMMN	no
EMBASE	770. Khan MM, Herrmann N, Radhakrishnan S, Wijeysundera HC, Fremes SE, Gallagher D, et al. Cognitive outcomes following transcatheter aortic valve implantation (TAVI). Alzheimer's and Dementia. 2016;12(7 Supplement):P899-P900.	no	Title/Abstract	25.08.22	NMMN	no
EMBASE	771. Kim SC, Jin Y, Brill G, Lewey J, Choi NK, Patorno E, et al. Diabetes and other comorbidities in rheumatoid arthritis patients starting a biologic DMARD: A multi-database cohort study. Arthritis and Rheumatology. 2016;68(Supplement 10):32-4.	no	Title/Abstract	25.08.22	NMMN	no
EMBASE	772. Koberlein-Neu J, Mennemann H, Hamacher S, Waltering I, Jaehde U, Schaffert C, et al. Interprofessional medication management in patients with multiple morbidities - A cluster-randomized trial (the WestGem study). Dtsch. 2016;113(44):731-40.	no	Title/Abstract	25.08.22	NMMN	no
EMBASE	773. Koroukian SM, Schiltz NK, Warner DF, Sun J, Smyth K, Gravenstein S, et al. Multimor bidity and leading causes of death in older adults across gradients of cognitive impairment. Alzheimer's and Dementia. 2016;12(7 Supplement):P583.	no	Title/Abstract	25.08.22	NMMN	no
EMBASE	774. Kovacs E, Sztruhar IJ, Asiama E, Karoczi CK, Gondos T. Prevalence and associated factors of sarcopenia among older adults living in institutions providing long-term care. [Hungarian]. Orv Hetil. 2016;157(46):1847-53.	no	Title/Abstract	25.08.22	NMMN	no
EMBASE	775. La Mori J, McAllister D, Devlin F, Doshi D. Use of a mobile health management application to manage multiple chronic disease medications. Value Health. 2016;19(3):A205.	no	Title/Abstract	25.08.22	NMMN	no
EMBASE	776. Lacedonia D, Carpagnano GE, Sabato R, Storto MML, Palmiotti GA, Capozzi V, et al. Characterization of obstructive sleep apnea-hypopnea syndrome (OSA) population by means of cluster analysis. J Sleep Res. 2016;25(6):724-30.	no	Title/Abstract	25.08.22	NMMN	no
EMBASE	777. Lavan A, Gallagher P, O'Mahony D. Future perspectives in drug therapy of older adults. AAPS Advances in the Pharmaceutical Sciences Series. 2016;26:737-57.	no	Title/Abstract	25.08.22	NMMN	no
EMBASE	778. Lavan AH, Gallagher PF, O'Mahony D. Methods to reduce prescribing errors in elderly patients with multimorbidity. Clin Interv Aging. 2016;11:857-66.	no	Title/Abstract	25.08.22	NMMN	no
EMBASE	779. Le Couteur DG, McLachlan AJ, Hilmer SN. Polypharmacy in older people: When should you deprescribe? Medicine Today. 2016;7(6):16-24.	no	Title/Abstract	25.08.22	NMMN	no
EMBASE	780. Li J, Brock J, Jack B, Mittman B, Naylor M, Sorra J, et al. Project ACHIEVE - using implementation research to guide the evaluation of transitional care effectiveness. BMC Health Serv Res. 2016;16:70.	no	Title/Abstract	25.08.22	NMMN	no
EMBASE	781. Li L, Kirwin PD, Rosenheck R. "multimorbidities: Age-related relationships among medical disorders, psychiatric disorders, substance use disorders, and psychotropic prescriptions in the U.S. Veteran population". American Journal of Geriatric Psychiatry. 2016;24(3 Supplement 1):S108-S9.	no	Title/Abstract	25.08.22	NMMN	no
EMBASE	782. Li YT, Wang HHX, Liu KQL, Lee GKY, Chan WM, Griffiths SM, et al. Medication Adherence and Blood Pressure Control Among Hypertensive Patients With Coexisting Long-Term Conditions in Primary Care Settings. Medicine (United States). 2016;95(20) (no pagination).	no	Title/Abstract	25.08.22	NMMN	no
EMBASE	783. Li Z, Zhao YP, Hu XY. The Association Between Multimorbidity and Medication Non-Adherence in Elderly With Hypertension in Western China. [Chinese]. Hu li za zhi The journal of nursing. 2016;63(5):65-75.	no	Title/Abstract	25.08.22	NMMN	no
EMBASE	784. Lim HW, Sultan K. Sclerosing mesenteritis-a curious conundrum. Am J Gastroenterol. 2016;111(Supplement 1):S1001.	no	Title/Abstract	25.08.22	NMMN	no
EMBASE	785. Liu PL, Cohen HJ, Fillenbaum GG, Burchett BM, Whitson HE. Association of Co-Existing Impairments in Cognition and Self-Rated Vision and Hearing With Health Outcomes in Older Adults. Gerontology and Geriatric Medicine. 2016;2(no pagination).	no	Title/Abstract	25.08.22	NMMN	no
EMBASE	786. Liu TL, Trogdon J, Weinberger M, Fried B, Barritt AS. Diabetes Is Associated with Clinical Decompensation Events in Patients with Cirrhosis. Digestive Diseases and Sciences. 2016;61(11):3335-45.	no	Title/Abstract	25.08.22	NMMN	no
EMBASE	787. Lopes CS, Hellwig N, G.D.A ES, Menezes PR. Inequities in access to depression treatment: Results of the Brazilian National Health Survey - PNS. Intern. 2016;15(1) (no pagination).	no	Title/Abstract	25.08.22	NMMN	no
EMBASE	788. Machado M, Vieira M. Health profile of older people in nursing homes. Aten Primaria. 2016;48(Supplement C):13.	no	Title/Abstract	25.08.22	NMMN	no
EMBASE	789. Maciejewski ML, Mi X, Curtis LH, Ng J, Haffer SC, Hammill BG. Frequency of Disparities in Laboratory Testing After Statin Initiation in Subjects >=65 Years. Am J Cardiol. 2016;118(3):376-82.	no	Title/Abstract	25.08.22	NMMN	no
EMBASE	790. Mainardi C, Cotugno B, Belli S, Pacciardi B, Mauri M. Somatic symptoms in mood and anxiety disorders. European Neuropsychopharmacology. 2016;26(Supplement 2):S609-S10.	no	Title/Abstract	25.08.22	NMMN	no
EMBASE	791. Makrantonaki E, Steinhagen-Thiessen E, Nieczaj R, Zouboulis C, Eckardt R. Prevalence of skin diseases in hospitalised geriatric patients-a pilot study. Journal of Investigative Dermatology. 2016;136(9 Supplement 2):S168.	no	Title/Abstract	25.08.22	NMMN	no
EMBASE	792. Man MS, Chaplin K, Mann C, Bower P, Brookes S, Fitzpatrick B, et al. BMJ open improving the management of multimorbidity in general practice: Protocol of a cluster randomised controlled trial (The 3D Study). BMJ Open. 2016;6(4) (no pagination).	no	Title/Abstract	25.08.22	NMMN	no
EMBASE	793. Marnane M, Mortazavi S, Li J, Kim A, Keller C, Mackenzie IRA, et al. High prevalence of co-morbidity in pathologically confirmed alzheimer disease in a canadian regional brain biobank. Neurology Conference: 68th American Academy of Neurology Annual Meeting, AAN. 2016;86(16 SUPPL. 1).	no	Title/Abstract	25.08.22	NMMN	no
EMBASE	794. Marventano S, Ayala A, Gonzalez N, Rodriguez-Blazquez C, Garcia-Gutierrez S, Forjaz MJ. Multimorbidity and functional status in institutionalized older adults. Eur Geriatr Med. 2016;7(1):34-9.	no	Title/Abstract	25.08.22	NMMN	no
EMBASE	795. Masterson Creber RM, Hickey KT, Maurer MS. Gerontechnologies for Older Patients with Heart Failure: What is the Role of Smartphones, Tablets, and Remote Monitoring Devices in Improving Symptom Monitoring and Self-Care Management? Curr Cardiovasc Risk Rep. 2016;10(10) (no pagination).	no	Title/Abstract	25.08.22	NMMN	no
EMBASE	796. Maxwell CJ, Mondor L, Hogan DB, Bronskill SE, Gruneir A, Lane N, et al. The relative impact of multimorbidity on health-related quality of life: A comparison of persons with and without dementia. Alzheimer's and Dementia. 2016;12(7 Supplement):P1013.	no	Title/Abstract	25.08.22	NMMN	no
EMBASE	797. Mercer SW, Fitzpatrick B, Guthrie B, Fenwick E, Grieve E, Lawson K, et al. The CARE Plus study - a whole-system intervention to improve quality of life of primary care patients with multimorbidity in areas of high socioeconomic deprivation: Exploratory cluster randomised controlled trial and cost-utility analysis. BMC Med. 2016;14(1) (no pagination).	no	Title/Abstract	25.08.22	NMMN	no
EMBASE	798. Mohamed B, Thomas C, Shukla H, Aithal S. Falls and frailty predicate escalating care needs in Parkinson's disease. Mov Disord. 2016;31(Supplement 2):S677.	no	Title/Abstract	25.08.22	NMMN	no
EMBASE	799. Morin L, Calderon-Larranaga A, Vetrano DL, Rizzuto D, Johnell K. Multimorbidity near the end of life: A registerbased study in sweden. Palliat Med. 2016;30(6):NP195-NP6.	no	Title/Abstract	25.08.22	NMMN	no
EMBASE	800. Mujica-Mota RE, Medina-Lara A. One-size-may-not-fit-all: A reconsideration of existing approaches for estimating utilities of multi-morbidity. Value Health. 2016;19(3):A76.	no	Title/Abstract	25.08.22	NMMN	no
EMBASE	801. Naples JG, Hajjar ER. Multimorbidity and polypharmacy. AAPS Advances in the Pharmaceutical Sciences Series. 2016;26:549-61.	no	Title/Abstract	25.08.22	NMMN	no
EMBASE	802. Neal A, O'Riordan M, Spenceley J, Hoy P, Carduff E. A Snapshot of Social Deprivation and Multimorbidity in a Hospice Inpatient Population. BMJ Supportive and Palliative Care. 2016;6(Supplement 1):A44-A5.	no	Title/Abstract	25.08.22	NMMN	no
EMBASE	803. Nellesen D, Truong HL, Neary MP, Ludlam WH. Economic burden of multiple chronic comorbidities associated with Cushings disease, a rare endocrine disorder. Expert Opinion on Orphan Drugs. 2016;4(3):291-7.	no	Title/Abstract	25.08.22	NMMN	no
EMBASE	804. Ng HS, Roder D, Vitry A. Prevalence of comorbidities and health status among current cancer and cancer survivors: An australian population-based study. Value Health. 2016;19(7):A884-A5.	no	Title/Abstract	25.08.22	NMMN	no
EMBASE	805. Nguyen NP, Godinez J, Shen W, Vinh-Hung V, Gorobets H, Thariat J, et al. Is surgery indicated for elderly patients with early stage nonsmall cell lung cancer, in the era of stereotactic body radiotherapy? Medicine (United States). 2016;95(43) (no pagination).	no	Title/Abstract	25.08.22	NMMN	no
EMBASE	806. Nozza S, Malagoli A, Dolci G, Calcagno A, Mussi C, Celesia B, et al. Antiretroviral therapy in Italian geriatric patients living with HIV/AIDS: Analysis of GEPPO cohort. J Int AIDS Soc. 2016;19(Supplement 7):125-6.	no	Title/Abstract	25.08.22	NMMN	no
EMBASE	807. Nuijten MJ, Etten Van L, Taylor M. Food for thought (but not too much) for health economic analyes of nutritional interventions in obesity. Value Health. 2016;19(7):A603.	no	Title/Abstract	25.08.22	NMMN	no
EMBASE	808. Nwani PO, Isah AO. Chronic diseases and multimorbidity among elderly patients admitted in the medical wards of a Nigerian tertiary hospital. Journal of Clinical Gerontology and Geriatrics. 2016;7(3):83-6.	no	Title/Abstract	25.08.22	NMMN	no
EMBASE	809. O'Dwyer M, Donegan C, McCallion P, McCarron M, Henman M. Drug burden in aging adults with intellectual disabilities living in residential facilities: A cross-sectional study. Pharmacoepidemiology and Drug Safety. 2016;25(Supplement 3):376-7.	no	Title/Abstract	25.08.22	NMMN	no
EMBASE	810. Ogawa S. Sarcopenia and osteoporosis in pulmonary disease. [Japanese]. Clin. 2016;26(10):1407-12.	no	Title/Abstract	25.08.22	NMMN	no
EMBASE	811. Padala PR, Padala KP, Caceda R, Bopp M, Dennis RA, Mennemeier MS, et al. Repetitive transcranial magnetic stimulation for apathy in mild cognitive impairment. American Journal of Geriatric Psychiatry. 2016;24(3 Supplement 1):S150-S1.	no	Title/Abstract	25.08.22	NMMN	no
EMBASE	812. Palladino R, Lee JT, Ashworth M, Triassi M, Millett C. Associations between multimorbidity, healthcare utilisation and health status: Evidence from 16 European countries. Age and Ageing. 2016;45(3):431-5.	no	Title/Abstract	25.08.22	NMMN	no
EMBASE	813. Pati S, Hussain MA, Swain S, Salisbury C, Metsemakers JFM, Knottnerus JA, et al. Development and Validation of a Questionnaire to Assess Multimorbidity in Primary Care: An Indian Experience. Biomed Res Int. 2016;2016 (no pagination).	no	Title/Abstract	25.08.22	NMMN	no
EMBASE	814. Pazan F, Wehling M. A crucial update of the FORTA ("Fit fOR The Aged") List: A clinical tool for the optimization of drug treatment in the elderly. Eur Geriatr Med. 2016;7(Supplement 1):S245.	no	Title/Abstract	25.08.22	NMMN	no
EMBASE	815. Piotrowicz K, Pac A, Skalska A, Szybalska A, Parnicka A, Grodzicki T. When it rains, does it always pour? Patterns of comorbidities among older polish adults living in the community-the PolSenior study. Eur Geriatr Med. 2016;7(Supplement 1):S83-S4.	no	No Specific Clusters Listed	25.08.22	NMMN	no
EMBASE	816. Pop-Vicas A, Musuuza J, Schmitz M, Al-Niaimi A, Safdar N. Surgical site infection after hysterectomy: Incidence and risk factors in a tertiary care hospital. Open Forum Infectious Diseases Conference: ID Week. 2016;3(Supplement 1).	no	Title/Abstract	25.08.22	NMMN	no
EMBASE	817. Prazeres F, Santiago L. The knowledge, awareness, and practices of portuguese general practitioners regarding multimorbidity and its management: Qualitative perspectives from open-ended. International Journal of Environmental Research and Public Health. 2016;13(11) (no pagination).	no	Title/Abstract	25.08.22	NMMN	no
EMBASE	818. Protudjer JLP, Vetander M, Kull I, Hedlin G, Van Hage M, Wickman M, et al. Food-related symptoms and food allergy in Swedish children from early life to adolescence. PLoS ONE. 2016;11(11).	no	Title/Abstract	25.08.22	NMMN	no
EMBASE	819. Queralt-Tomas ML, Gonzalez-Henares MA, Panisello-Tafalla A, Clua-Espuny JL, Ripolles-Vicente R, Lucas-Noll J, et al. Elderly patient, multimorbidity and intracerebral haemorrage. Ebrictus study. Eur Stroke J. 2016;1(1 Supplement 1):92.	no	Title/Abstract	25.08.22	NMMN	no
EMBASE	820. Reed RG, Combs HL, Segerstrom SC. A latent constellation of self-regulation and its association to chronic disease in older adults. Psychosomatic Medicine. 2016;78(3):A144.	no	Title/Abstract	25.08.22	NMMN	no
EMBASE	821. Rezzoug N, Vaes B, de Meester C, Degryse J, Van Pottelbergh G, Mathei C, et al. The clinical impact of valvular heart disease in a population-based cohort of subjects aged 80 and older. BMC Cardiovasc Disord. 2016;16(1) (no pagination).	no	Title/Abstract	25.08.22	NMMN	no
EMBASE	822. Richards SH, Dickens C, Anderson R, Richards DA, Taylor RS, Ukoumunne OC, et al. Assessing the effectiveness of enhanced psychological care for patients with depressive symptoms attending cardiac rehabilitation compared with treatment as usual (CADENCE): Study protocol for a pilot cluster randomised controlled trial. Trials. 2016;17(1) (no pagination).	no	Title/Abstract	25.08.22	NMMN	no
EMBASE	823. Rigge LA, Coombs NA, Johnson M, Culliford D, Josephs L, Williams N, et al. Predicting poor outcomes in COPD patients deemed 'low risk' by dose score. Thorax. 2016;71(Supplement 3):A111-A2.	no	Title/Abstract	25.08.22	NMMN	no
EMBASE	824. Robillard R, Douglass A, Lee E, BuJaki B, Saad M, Lalande S, et al. Relative distribution of sleep disorders subtypes in patients with a history of psychiatric disorders referred to a sleep clinic: Preliminary findings. Sleep. 2016;1):A294.	no	Title/Abstract	25.08.22	NMMN	no
EMBASE	825. Rubinstein K. Treatment-resistant schizophrenia during life span : Epidemiology, outcomes and innovative M-Health treatments within M-RESIST Project. European Psychiatry. 2016;33(SUPPL.):S35.	no	Title/Abstract	25.08.22	NMMN	no
EMBASE	826. Samorodskaja IV, Bolotova EV. Terminological and demographic aspects of comorbidity. [Russian]. Advances in gerontology = Uspekhi gerontologii. 2016;29(3):471-7.	no	Title/Abstract	25.08.22	NMMN	no
EMBASE	827. Sangarlangkarn A, Merlin J, Tucker R, Kelley A. Advance care planning and HIV in the post-antiretroviral therapy era: A narrative review. Journal of Pain and Symptom Management. 2016;51(2):379-80.	no	Title/Abstract	25.08.22	NMMN	no
EMBASE	828. Schieir O, Bartlett SJ, Hitchon C, Pope JE, Boire G, Haraoui B, et al. Prevalence and impact of inflammatory multimorbid conditions on trajectories of disease activity in the first year of follow-up in a multi-center era cohort. Arthritis and Rheumatology. 2016;68(Supplement 10):1911-2.	no	Title/Abstract	25.08.22	NMMN	no
EMBASE	829. Schwarzkopf L, Wacker ME, Ertl J, Hapfelmeier J, Leidl R. Effect of chronic ischemic heart disease on costs of care in individuals with COPD-a claims-data based analysis. Pneumologie Conference: 5th DZL International Symposium Hamburg Germany. 2016;70(7).	no	Title/Abstract	25.08.22	NMMN	no
EMBASE	830. Shah K, Gandhi A, Natarajan S. Diabetic retinopathy awareness and associations with multiple comorbidities data from the diamond study. Diabetes. 2016;65(Supplement 1):A159.	no	Title/Abstract	25.08.22	NMMN	no
EMBASE	831. Shan SS. Survey and strategy for prevention and management of cardiovascular and cerebrovascular diseases in the elderly in Hubei Province. J Am Geriatr Soc. 2016;64(Supplement 2):S358.	no	Title/Abstract	25.08.22	NMMN	no
EMBASE	832. Shur N, Major R, Papamargaritis D, Webb D, Khunti K, Shepherd D, et al. Assessment and management of risk factors in people with chronic kidney disease and diabetes mellitus multimorbidity. Nephrology Dialysis Transplantation. 2016;1):i69.	no	Title/Abstract	25.08.22	NMMN	no
EMBASE	833. Silva RB, Magalhaes D, Souteiro P, Neves JS, Oliveira SC, Costa MM, et al. Obesity and comorbidities-is there any difference in patients with obstructive sleep apnoea syndrome? Obesity Facts. 2016;1):156.	no	Title/Abstract	25.08.22	NMMN	no
EMBASE	834. Simoes D, Araujo F, Severo M, Monjardino T, Cruz I, Carmona L, et al. Patterns and consequences of multimorbidity in the general population: There is no chronic disease management without rheumatic diseases management. Eur J Epidemiol. 2016;31(Supplement 1):S189.	no	Title/Abstract	25.08.22	NMMN	no
EMBASE	835. Smith TO, Penny F, Fleetcroft R. Medical morbidities in people following hip and knee arthroplasty: data from the Osteoarthritis Initiative. European Journal of Orthopaedic Surgery and Traumatology. 2016;26(1):99-106.	no	Title/Abstract	25.08.22	NMMN	no
EMBASE	836. Soprano M, Rusciano MR, Ciccarelli M, Maione AS, Formisano P, Illario M. Metabolic syndrome and aging: Calcium signaling as common regulator. Curr Diabetes Rev. 2016;12(2):84-9.	no	Title/Abstract	25.08.22	NMMN	no
EMBASE	837. Sorensen M, Wickman M, Sollid JUE, Furberg AS, Klingenberg C. Allergic disease and Staphylococcus aureus carriage in adolescents in the Arctic region of Norway. Pediatric Allergy and Immunology. 2016;27(7):728-35.	no	Title/Abstract	25.08.22	NMMN	no
EMBASE	838. Sorensen M, Wickmann M, Sollid JUE, Furberg AS, Klingenberg CA. Allergic disease is associated with nasal Staphylococcus aureus colonization in late adolescence. Allergy: European Journal of Allergy and Clinical Immunology. 2016;71(Supplement 102):486.	no	Title/Abstract	25.08.22	NMMN	no
EMBASE	839. Strader C, Goren A, DiBonaventura M. Prevalence of combinations of diabetes complications across NHANES and NHWS. Pharmacoepidemiology and Drug Safety. 2016;25(Supplement 3):73-4.	no	Title/Abstract	25.08.22	NMMN	no
EMBASE	840. Sud K, Agarwal S, Parashar A, Raza MQ, Patel K, Min D, et al. Degenerative Mitral Stenosis: Unmet Need for Percutaneous Interventions. Circulation. 2016;133(16):1594-604.	no	Title/Abstract	25.08.22	NMMN	no
EMBASE	841. Szentkiralyi A, Volzke H, Hoffmann W, Winkelmann J, Berger K. Lack of association between genetic risk loci for restless legs syndrome and multimorbidity. Sleep. 2016;39(1):111-5.	no	Title/Abstract	25.08.22	NMMN	no
EMBASE	842. Tanev T, Bewley A. A psychodermatology patient with a multitude of psychological comorbidities. Br J Dermatol. 2016;175(Supplement 1):213.	no	Title/Abstract	25.08.22	NMMN	no
EMBASE	843. Tay K, Bin Abd Razak HR, Tan AHC. Obesity and Venous Thromboembolism in Total Knee Arthroplasty Patients in an Asian Population. J Arthroplasty. 2016;31(12):2880-3.	no	Title/Abstract	25.08.22	NMMN	no
EMBASE	844. Tejada Meza H, Marta Moreno J, Poblador Plou B, Artal Roy J, Ruiz Palomino P, Cruz Velasquez GJ, et al. Multimorbidity and polypharmacy in stroke. A population-based study in Aragon, Spain. Eur Stroke J. 2016;1(1 Supplement 1):380.	no	Title/Abstract	25.08.22	NMMN	no
EMBASE	845. Ticinesi A, Lauretani F, Nouvenne A, Mori G, Chiussi G, Maggio M, et al. Lung ultrasound and chest x-ray for detecting pneumonia in an acute geriatric ward. Medicine (United States). 2016;95(27) (no pagination).	no	Title/Abstract	25.08.22	NMMN	no
EMBASE	846. Tisminetzky M, Goldberg R, Gurwitz JH. Magnitude and Impact of Multimorbidity on Clinical Outcomes in Older Adults with Cardiovascular Disease. A Literature Review. Clin Geriatr Med. 2016;32(2):227-46.	no	Title/Abstract	25.08.22	NMMN	no
EMBASE	847. Tran J, Kiran A, Rahimi K. Prevalence of multimorbidity of cardio-metabolic disease in the United Kingdom. Eur Heart J. 2016;37(Supplement 1):742.	no	Title/Abstract	25.08.22	NMMN	no
EMBASE	848. Valadares ALR, Lui-Filho JF, Costa-Paiva L, Pinto-Neto AM. Middle-aged female sexual dysfunction and multimorbidity: A population-based study. Menopause. 2016;23(3):304-10.	no	Title/Abstract	25.08.22	NMMN	no
EMBASE	849. Van Houten P. Urinary incontinence in the elderly can be treated. [German]. Ned Tijdschr Geneeskd. 2016;160(17) (no pagination).	no	Title/Abstract	25.08.22	NMMN	no
EMBASE	850. Van Oostrom SH, Gijsen R, Stirbu I, Korevaar JC, Schellevis FG, Picavet HSJ, et al. Time trends in prevalence of chronic diseases and multimorbidity not only due to aging: Data from general practices and health surveys. PLoS ONE. 2016;11(8) (no pagination).	no	Title/Abstract	25.08.22	NMMN	no
EMBASE	851. Vives R, Puig-Comas G, Garcia-Pelaez M, Queralt M, Pontes C. Cluster of cases of serotonergic syndrome during a heat wave. Basic and Clinical Pharmacology and Toxicology. 2016;119(Supplement 1):37.	no	Title/Abstract	25.08.22	NMMN	no
EMBASE	852. Von Der Lippe E, Fuchs J, Scheidt-Nave C. Determinants of activity limitation among older adults in Germany. Results from German Health Update (GEDA) national health interview survey waves 2009, 2010 and 2012. Eur J Epidemiol. 2016;31(Supplement 1):S222-S3.	no	Title/Abstract	25.08.22	NMMN	no
EMBASE	853. Vuong V, Lee L, Patel T. Pharmacists' interventions in an interdisciplinary memory clinic: A retrospective chart review. J Pharm Pract. 2016;29(3):319-20.	no	Title/Abstract	25.08.22	NMMN	no
EMBASE	854. Ware JE, Gandek B, Guyer R, Deng N. Standardizing disease-specific quality of life measures across multiple chronic conditions: Development and initial evaluation of the QOL Disease Impact Scale (QDIS). Health and Quality of Life Outcomes. 2016;14(1) (no pagination).	no	Title/Abstract	25.08.22	NMMN	no
EMBASE	855. Weeks WB, Leininger B, Whedon JM, Lurie JD, Tosteson TD, Swenson R, et al. The Association between Use of Chiropractic Care and Costs of Care among Older Medicare Patients with Chronic Low Back Pain and Multiple Comorbidities. Journal of Manipulative and Physiological Therapeutics. 2016;39(2):63-75.e2.	no	Title/Abstract	25.08.22	NMMN	no
EMBASE	856. Welsh CE, Duz M, Parkin TD, Marshall JF. Prevalence, survival analysis and multimorbidity of chronic diseases in the general veterinarian-attended horse population of the UK. Prev Vet Med. 2016;131:137-45.	no	Title/Abstract	25.08.22	NMMN	no
EMBASE	857. White ES, Gray DP, Langley P, Evans PH. Fifty years of longitudinal continuity in general practice: A retrospective observational study. Fam Pract. 2016;33(2):148-53.	no	Title/Abstract	25.08.22	NMMN	no
EMBASE	858. Wu J, Araujo A, Nordstrom B, Goldblum O, Solotkin K, Lin CY, et al. Characteristics and treatment pattern comparisons of a real-world cohort of patients eligible and ineligible for moderate-to-severe psoriasis clinical trials. Journal of the European Academy of Dermatology and Venereology. 2016;30(Supplement 6):84.	no	Title/Abstract	25.08.22	NMMN	no
EMBASE	859. Yeo HL, O'Mahoney PRA, Lachs M, Michelassi F, Mao J, Finlayson E, et al. Surgical oncology outcomes in the aging US population. J Surg Res. 2016;205(1):11-8.	no	Title/Abstract	25.08.22	NMMN	no
EMBASE	860. Yuan KC, Wang SY, Yu MC, Hsu YP, Pan HC, Chen YC. Efficacy of postoperative polymyxin B hemoperfusion in secondary peritonitis patients with septic shock: A propensity-matched analysis. Int J Artif Organs. 2016;39(12):603-10.	no	Title/Abstract	25.08.22	NMMN	no
EMBASE	861. Zakharova AY, Gordeev AV, Galushko EA, Nasonov EL. Multimorbidity in rheumatoid arthritis patients: Importance of renal functional condition. Ann Rheum Dis. 2016;75(Supplement 2):988.	no	Title/Abstract	25.08.22	NMMN	no
EMBASE	862. Zhang YJ, Abdin EB, Subramaniam M, Vaingankar JA, Sim YF, Teo SH, et al. The effect of depression on health-related quality of life among multimorbidity patients in primary care. Annals of the Academy of Medicine Singapore. 2016;45(9 Supplement 1):S399.	no	Title/Abstract	25.08.22	NMMN	no
EMBASE	863. Abdelghani M, Cavalcante R, Miyazaki Y, De Winter R, Sarmento-Leite R, Mangione J, et al. Prevalence, predictors and prognostic implications of residual impairment of functional capacity after transcatheter aortic valve implantation. Journal of the American College of Cardiology. 2017;69(11 Supplement 1):1332.	no	Title/Abstract	25.08.22	NMMN	no
EMBASE	864. Adams ML, Grandpre J, Katz DL, Shenson D. Linear association between number of modifiable risk factors and multiple chronic conditions: Results from the Behavioral Risk Factor Surveillance System. Prev Med. 2017;105:169-75.	no	Title/Abstract	25.08.22	NMMN	no
EMBASE	865. Aguilar D, Pinart M, Koppelman GH, Saeys Y, Nawijn MC, Postma DS, et al. Computational analysis of multimorbidity between asthma, eczema and rhinitis. PLoS ONE. 2017;12(6) (no pagination).	no	Title/Abstract	25.08.22	NMMN	no
EMBASE	866. Al-Jabi SW, Sous A, Jorf F, Taqatqa M, Allan M, Sawalha L, et al. Depression in patients treated with haemodialysis: A cross-sectional study. The Lancet. 2017;391(SPEC.ISS 1):41.	no	Title/Abstract	25.08.22	NMMN	no
EMBASE	867. Alfeilat MA, Slotki IN, Shavit L. Octogenarians in the emergency room: AKI, risk factors, and outcomes. Journal of the American Society of Nephrology. 2017;28:644.	no	Title/Abstract	25.08.22	NMMN	no
EMBASE	868. Alimohammadian M, Majidi A, Yaseri M, Ahmadi B, Islami F, Derakhshan M, et al. Multimorbidity as an important issue among women: Results of a gender difference investigation in a large population-based cross-sectional study in West Asia. BMJ Open. 2017;7(5) (no pagination).	no	Title/Abstract	25.08.22	NMMN	no
EMBASE	869. AlRuthia Y, AlZahrani H, Almalq H. The relationship between medication possession ratio and morisky medication adherence scale-8 among a sample of older adults with epilepsy. Pharmacoepidemiology and Drug Safety. 2017;26(Supplement 2):521-2.	no	Title/Abstract	25.08.22	NMMN	no
EMBASE	870. Amit A, Frenkel-Nir Y, Tzur D, Katz L, Shamir R. Co-morbidities in adolescents with celiac disease: Findings from a population-based cohort. Journal of Pediatric Gastroenterology and Nutrition. 2017;64(Supplement 1):20.	no	Title/Abstract	25.08.22	NMMN	no
EMBASE	871. Andres Gimeno-Feliu L, Calderon-Larranaga A, Diaz E, Laguna-Berna C, Poblador-Plou B, Coscollar C, et al. Multimorbidity and immigrant status: associations with area of origin and length of residence in host country. Fam Pract. 2017;34(6):662-6.	no	Title/Abstract	25.08.22	NMMN	no
EMBASE	872. Anonymous. Abstracts for the RACP Congress 2017, Bringing Specialists Together, Sharing Knowledge, Building Skills. Journal of Paediatrics and Child Health Conference: RACP Congress. 2017;53(Supplement 3).	no	Title/Abstract	25.08.22	NMMN	no
EMBASE	873. Anonymous. Internist Conference. 2017;123.	no	Title/Abstract	25.08.22	NMMN	no
EMBASE	874. Ansari S, Hosseinzadeh H, Dennis S, Zwar N. Activating primary care COPD patients with multi-morbidity (APCOM) pilot project: Study protocol. npj Primary Care Respiratory Medicine. 2017;27(1) (no pagination).	no	Title/Abstract	25.08.22	NMMN	no
EMBASE	875. Antimisiaris D, Cutler T. Managing Polypharmacy in the 15-Minute Office Visit. Primary Care - Clinics in Office Practice. 2017;44(3):413-28.	no	Title/Abstract	25.08.22	NMMN	no
EMBASE	876. Battegay E, Cheetham M, Holzer BM, Nowak A, Schmidt D, Rampini S. Multimorbidity management and the physician's daily clinical dilemma. [German]. Internist. 2017;58(4):344-53.	no	Title/Abstract	25.08.22	NMMN	no
EMBASE	877. Bayraktar N, Yilmaz UD. Elderly people as vulnerable group in disasters. Eur Geriatr Med. 2017;8(Supplement 1):S198-S9.	no	Title/Abstract	25.08.22	NMMN	no
EMBASE	878. Bekema JK, Brinkman DJ, Dekker M, Kuijvenhoven MA, Van Beneden M, Van Agtmael MA. The pharmacotherapy-team: A new intervention strategy to improve rational pharmacotherapy and reduce prescribing errors in a hospital setting. Clinical Therapeutics. 2017;39(8 Supplement 1):e58.	no	Title/Abstract	25.08.22	NMMN	no
EMBASE	879. Bencivenga L, Grieco FV, Femminella GD, de Lucia C, Komici K, Rengo C, et al. Management and treatment of cardiovascular diseases in the elderly. Current Pharmacogenomics and Personalized Medicine. 2017;15(1):5-13.	no	Title/Abstract	25.08.22	NMMN	no
EMBASE	880. Berry JG, Wilson KM, Dumas H, Simpser E, O'Brien J, Whitford K, et al. Use of post-acute facility care in children hospitalized with acute respiratory illness. Journal of Hospital Medicine. 2017;12(8):626-31.	no	Title/Abstract	25.08.22	NMMN	no
EMBASE	881. Bertolotti M, Franchi C, Rocchi MBL, Miceli A, Libbra MV, Nobili A, et al. Prevalence and Determinants of the Use of Lipid-Lowering Agents in a Population of Older Hospitalized Patients: the Findings from the REPOSI (REgistro POliterapie Societa Italiana di Medicina Interna) Study. Drugs and Aging. 2017;34(4):311-9.	no	Title/Abstract	25.08.22	NMMN	no
EMBASE	882. Blyth FM, Noguchi N. Chronic musculoskeletal pain and its impact on older people. Best Practice and Research: Clinical Rheumatology. 2017;31(2):160-8.	no	Title/Abstract	25.08.22	NMMN	no
EMBASE	883. Bossaert A, De Ridder R. Integrated care in Belgium: A co-creative process. [Dutch]. Tijdschrift voor Geneeskunde. 2017;73(8):503-8.	no	Title/Abstract	25.08.22	NMMN	no
EMBASE	884. Bratzke LC, Carlson B. Multi-morbidity, cardiac disease and cognition. Circulation Conference: Resuscitation Science Symposium, ReSS. 2017;136(Supplement 1).	no	Title/Abstract	25.08.22	NMMN	no
EMBASE	885. Burgel PR, Paillasseur JL, Janssens W, Piquet J, Ter Riet G, Garcia-Aymerich J, et al. A simple algorithm for the identification of clinical COPD phenotypes. Eur Respir J. 2017;50(5) (no pagination).	no	Title/Abstract	25.08.22	NMMN	no
EMBASE	886. Burte E, Bousquet J, Siroux V, Just J, Jacquemin B, Nadif R. The sensitization pattern differs according to rhinitis and asthma multimorbidity in adults: the EGEA study. Clinical and Experimental Allergy. 2017;47(4):520-9.	no	Title/Abstract	25.08.22	NMMN	no
EMBASE	887. Calcagno A, Piconi S, Foca E, Nozza S, Carli F, Montrucchio C, et al. Role of Normalized T-Cell Subsets in Predicting Comorbidities in a Large Cohort of Geriatric HIV-Infected Patients. Journal of Acquired Immune Deficiency Syndromes. 2017;76(3):338-42.	no	Title/Abstract	25.08.22	NMMN	no
EMBASE	888. Camacho A, Klaming R, Spadoni A, Simmons A. Association of dysphoria with brain morphometry among patients with PTSD. Neuropsychopharmacology. 2017;43(Supplement 1):S126.	no	Title/Abstract	25.08.22	NMMN	no
EMBASE	889. Campbell K, Enger F, Patrick E, Saunders M, Josephson M, Becker Y. Use of modified geriatric assessment in evaluation of older adults for kidney transplant suitability. American Journal of Transplantation. 2017;17(Supplement 3):810-1.	no	Title/Abstract	25.08.22	NMMN	no
EMBASE	890. Carrington M, Pais J, Bruno Cordeiro Picarra B, Santos AR, Guerreiro R, Carvalho J, et al. Heart failure and cardiogenic shock are predisposing factors for nosocomial infections in an intensive cardiac care unit. European Journal of Heart Failure. 2017;19(Supplement 1):98-9.	no	Title/Abstract	25.08.22	NMMN	no
EMBASE	891. Cerbin LP, Fudim M, Devaraj S, Ajam T, Rao SV, Kamalesh M. Post-traumatic stress disorder and heart failure among a nationwide sample of us veterans. Circulation Conference: Resuscitation Science Symposium, ReSS. 2017;136(Supplement 1).	no	Title/Abstract	25.08.22	NMMN	no
EMBASE	892. Chen L, Busija L, Harris J, David A, Booley S, Chan Y, et al. High-risk cluster of multimorbidity in elderly patients hospitalised with chronic heart failure. Eur Heart J. 2017;38(Supplement 1):223-4.	no	Title/Abstract	25.08.22	NMMN	no
EMBASE	893. Choukroun C, Leguelinel-Blache G, Kinowski JM, Richard H, Antoine V. Comprehensive geriatric assessment in the older cancer patient: A multidisciplinary approach to optimize management of comorbidities-a pilot study. Eur Geriatr Med. 2017;8(Supplement 1):S63.	no	Title/Abstract	25.08.22	NMMN	no
EMBASE	894. Clague F, Mercer SW, McLean G, Reynish E, Guthrie B. Comorbidity and polypharmacy in people with dementia: Insights from a large, population-based cross-sectional analysis of primary care data. Age and Ageing. 2017;46(1):33-9.	no	Title/Abstract	25.08.22	NMMN	no
EMBASE	895. Constantinou P, Tuppin P, Pelletier-Fleury N. Measurement of multimorbidity to predict all-cause mortality in a nationwide population, using the French national health insurance database (SNIIRAM). Value Health. 2017;20(9):A686.	no	Title/Abstract	25.08.22	NMMN	no
EMBASE	896. Cotton BP, Lohman MC, Brooks JM, Whiteman K, Bao Y, Greenberg R, et al. Prevalence of and factors related to controlled prescription medication among medicare home health recipients. J Am Geriatr Soc. 2017;65(Supplement 1):S180.	no	Title/Abstract	25.08.22	NMMN	no
EMBASE	897. De Carvalho JN, Roncalli AG, De Camargo Cancela M, De Souza DLB. Prevalence of multimorbidity in the Brazilian adult population according to socioeconomic and demographic characteristics. PLoS ONE. 2017;12(4) (no pagination).	no	no clustering	25.08.22	NMMN	no
EMBASE	898. De Francesco D, Vera J, Pozniak A, Johnson M, Williams I, Post F, et al. Patterns of co-occurring comorbidities in people living with HIV. Antiviral Therapy. 2017;22(Supplement 1):A7.	no	Title/Abstract	25.08.22	NMMN	no
EMBASE	899. De Maeseneer J. Challenges for general practice/primary care research in a changing world. Eur J Gen Pract. 2017;23(1):144-5.	no	Title/Abstract	25.08.22	NMMN	no
EMBASE	900. del Carmen Diaz-Mardomingo M, Garcia-Herranz S, Rodriguez-Fernandez R, Venero C, Peraita H. Problems in classifying mild cognitive impairment (MCI): One or multiple syndromes? Brain sci. 2017;7(9) (no pagination).	no	Title/Abstract	25.08.22	NMMN	no
EMBASE	901. Devarapalli P, Soni S, Raja Kiranmai TKNV, Swaraj G, Babu AMS. Assessment of inappropriate medication use in elderly inpatients of a tertiary care hospital in south-eastern India using the modified updated Beers criteria 2003. Drugs and Therapy Perspectives. 2017;33(11):543-9.	no	Title/Abstract	25.08.22	NMMN	no
EMBASE	902. Dhalwani NN, Fahami R, Sathanapally H, Seidu S, Davies MJ, Khunti K. Association between polypharmacy and falls in older adults: A longitudinal study from England. BMJ Open. 2017;7(10) (no pagination).	no	Title/Abstract	25.08.22	NMMN	no
EMBASE	903. Dvorak MF, Cheng CL, Fallah N, Santos A, Atkins D, Humphreys S, et al. Spinal Cord Injury Clinical Registries: Improving Care across the SCI Care Continuum by Identifying Knowledge Gaps. Journal of Neurotrauma. 2017;34(20):2924-33.	no	Title/Abstract	25.08.22	NMMN	no
EMBASE	904. Egan BM, Sutherland SE, Rutledge V, Davis RA, Tilkemeier PL, Sinopoli A. Multiple chronic conditions in older adults: Implications for clinical trials & guidelines in hypertension. Hypertension Conference: American Heart Association's Council on Hypertension. 2017;70(Supplement 1).	no	Title/Abstract	25.08.22	NMMN	no
EMBASE	905. Erekson E, Murchison R, Gerjevic KA, Meljen VT, Strohbehn K. 30-day postoperative complications following surgical procedures for pelvic organ prolapse: A secondary analysis of the ACS NSQIP database. American Journal of Obstetrics and Gynecology. 2017;216(3 Supplement 1):S588.	no	Title/Abstract	25.08.22	NMMN	no
EMBASE	906. Fabbri A, Marchesini G, Carbone G, Cosentini R, Ferrari A, Chiesa M, et al. Acute Heart Failure in the Emergency Department: the SAFE-SIMEU Epidemiological Study. J Emerg Med. 2017;53(2):178-85.	no	Title/Abstract	25.08.22	NMMN	no
EMBASE	907. Faner R, Noell G, Brugada J, Agusti A. Early life origins and transgenerational heritability of adult chronic airway diseases and multimorbidity. American Journal of Respiratory and Critical Care Medicine Conference: American Thoracic Society International Conference, ATS. 2017;195(no pagination).	no	Title/Abstract	25.08.22	NMMN	no
EMBASE	908. Feely A, Lix LM, Reimer K. Estimation de la prevalence de la multimorbidite au moyen du Systeme canadien de surveillance des maladies chroniques, Estimating multimorbidity prevalence with the Canadian Chronic Disease Surveillance System. Health promotion and chronic disease prevention in Canada : research, policy and practice. 2017;37(7):215-22.	no	Title/Abstract	25.08.22	NMMN	no
EMBASE	909. Ferro MA, Rhodes AE, Kimber M, Duncan L, Boyle MH, Georgiades K, et al. Suicidal Behaviour Among Adolescents and Young Adults with Self-Reported Chronic Illness. Canadian Journal of Psychiatry. 2017;62(12):845-53.	no	Title/Abstract	25.08.22	NMMN	no
EMBASE	910. Fonseca MRS, Terror TP, Passos GL, Santos LV, Carvalho MS, Galil AGS. Initial evaluation of the multimorbidities and the feminine universe: To know to better care. Cardiology (Switzerland). 2017;137(Supplement 1):328.	no	Title/Abstract	25.08.22	NMMN	no
EMBASE	911. Gerges M, Gerges C, Naeije R, Lang IM. Pulmonary Hypertension Due to Left Heart Disease. Seminars in Respiratory and Critical Care Medicine. 2017;38(5):662-76.	no	Title/Abstract	25.08.22	NMMN	no
EMBASE	912. Gnjidic D, Tinetti M, Allore HG. Assessing medication burden and polypharmacy: finding the perfect measure. Expert Rev Clin Pharmacol. 2017;10(4):345-7.	no	Title/Abstract	25.08.22	NMMN	no
EMBASE	913. Goeteyn J, Evans LA, De Cleyn S, Fauconnier S, Damen C, Hewitt J, et al. Frailty as a predictor of mortality in the elderly emergency general surgery patient. Acta Chir Belg. 2017;117(6):370-5.	no	Title/Abstract	25.08.22	NMMN	no
EMBASE	914. Gore C, Fontanella S, Haider S, Custovic A, Gore RB. The overnight use of a temperaturecontrolled laminar airflow (TLA) device has sustained benefit for children with severe eczema. Allergy: European Journal of Allergy and Clinical Immunology. 2017;72(Supplement 103):312-3.	no	Title/Abstract	25.08.22	NMMN	no
EMBASE	915. Guaraldi G, Flor De Lima B, Malagoli A, Franconi I, Menozzi M, Carli F, et al. Assessing potentially inappropriate prescribing in community-dwelling older HIV patients using the STOPP-START criteria. Antiviral Therapy. 2017;22(Supplement 1):A58.	no	Title/Abstract	25.08.22	NMMN	no
EMBASE	916. Guaraldi G, Raggi P. Atherosclerosis in frailty: Not frailty in atherosclerosis. Atherosclerosis. 2017;266:226-7.	no	Title/Abstract	25.08.22	NMMN	no
EMBASE	917. Guaraldi G, Zona S, Menozzi M, Brothers TD, Carli F, Stentarelli C, et al. Late presentation increases risk and costs of non-infectious comorbidities in people with HIV: An Italian cost impact study. AIDS Research and Therapy. 2017;14(1) (no pagination).	no	Title/Abstract	25.08.22	NMMN	no
EMBASE	918. Ha EK, Baek JH, Lee SY, Park YM, Kim WK, Sheen YH, et al. Association of Polysensitization, Allergic Multimorbidity, and Allergy Severity: A Cross-Sectional Study of School Children. International Archives of Allergy and Immunology. 2017;171(3-4):251-60.	no	Title/Abstract	25.08.22	NMMN	no
EMBASE	919. Hageman D, Van Den Houten MML, Spruijt S, Gommans LNM, Scheltinga MRM, Teijink JAW. Supervised exercise therapy: It does work, but how to set up a program? J Cardiovasc Surg (Torino). 2017;58(2):305-12.	no	Title/Abstract	25.08.22	NMMN	no
EMBASE	920. Hampel-Kalthoff C. Providing care for people with chronic wounds in nursing home settings - An unexploited potential. Phlebologie. 2017;46(4):209-13.	no	Title/Abstract	25.08.22	NMMN	no
EMBASE	921. Han BH, Moore AA, Sherman S, Palamar JJ. Prevalence and correlates of chronic medical morbidity among older binge drinkers. J Am Geriatr Soc. 2017;65(Supplement 1):S179.	no	Title/Abstract	25.08.22	NMMN	no
EMBASE	922. Harris J, Chen L, Norekval TM, Stewart S. Getting a grip on heart failure: the nexus between multimorbidity, physical frailty and 12-month mortality in 765 patients hospitalised with heart failure. Eur Heart J. 2017;38(Supplement 1):1318.	no	Title/Abstract	25.08.22	NMMN	no
EMBASE	923. Helbig AK, Stockl D, Heier M, Thorand B, Schulz H, Peters A, et al. Relationship between sleep disturbances and multimorbidity among community-dwelling men and women aged 65-93 years: results from the KORA Age Study. Sleep Med. 2017;33:151-9.	no	Title/Abstract	25.08.22	NMMN	no
EMBASE	924. Hernandez-Quiles C, Bernabeu-Wittel M, Perez-Belmonte LM, Macias-Mir P, Camacho-Gonzalez D, Massa B, et al. Concordance of Barthel Index, ECOG-PS, and Palliative Performance Scale in the assessment of functional status in patients with advanced medical diseases. BMJ support. 2017;7(3):300-7.	no	Title/Abstract	25.08.22	NMMN	no
EMBASE	925. Herrera Paz JJ, Curcio DJ, Gonzalez LC, Sandoval C, Sero B, Zareba N, et al. Admissions due to community-acquired pneumonia among patients with heart failure: An observational study. Eur Heart J. 2017;38(Supplement 1):107.	no	Title/Abstract	25.08.22	NMMN	no
EMBASE	926. Holvast F, van Hattem BA, Sinnige J, Schellevis F, Taxis K, Burger H, et al. Late-life depression and the association with multimorbidity and polypharmacy: A crosssectional study. Fam Pract. 2017;34(5):539-45.	no	Title/Abstract	25.08.22	NMMN	no
EMBASE	927. Hornsby W, Hatch A, Chun D, Driscoll A, Keyser K, Sareini MA, et al. Prevalence and clinical implications of frailty in patients referred to a heart failure with preserved ejection fraction clinic. J Card Fail. 2017;23(8 Supplement 1):S61.	no	Title/Abstract	25.08.22	NMMN	no
EMBASE	928. Hull JC, Bloch EM, Ingram C, Crookes R, Mack N, Courtney L, et al. Understanding iron deficiency anemia among HIV positive and negative pregnant women in south africa: A first step toward prevention of peripartum blood transfusion. Transfusion. 2017;57(Supplement 3):121A.	no	Title/Abstract	25.08.22	NMMN	no
EMBASE	929. Hurvitz EA, Cremer N, Peterson MD. Multiple morbidity in middle-aged adults with cerebral palsy. Developmental Medicine and Child Neurology. 2017;59(Supplement 2):63.	no	Title/Abstract	25.08.22	NMMN	no
EMBASE	930. Ie K, Felton M, Springer S, Wilson SA, Albert SM. Multimorbidity and Polypharmacy in Family Medicine Residency Practices. Journal of Pharmacy Technology. 2017;33(6):219-24.	no	Title/Abstract	25.08.22	NMMN	no
EMBASE	931. Iliceto A, Baumgarten K, Schmucker D, Burke D, Garcia-Diaz J. Risk factors associated with vancomycin-resistant enterococci infections in hospitalized patients. Ochsner Journal. 2017;17(3):e45.	no	Title/Abstract	25.08.22	NMMN	no
EMBASE	932. Insua J. Cost of heart failure in Argentina: A cross sectional study. Value Health. 2017;20(5):A269.	no	Title/Abstract	25.08.22	NMMN	no
EMBASE	933. Iskander D, Miller C, Alikian M, Harrington Y, Al-Oqaily Q, Roberts I, et al. Clinical and genetic diversity in diamond-blackfan anaemia: An update from the United Kingdom. Haematologica. 2017;102(Supplement 2):63.	no	Title/Abstract	25.08.22	NMMN	no
EMBASE	934. Islam MA, Khan MFH, Quee PJ, Snieder H, van den Heuvel ER, Bruggeman R, et al. Familial liability to psychosis is a risk factor for multimorbidity in people with psychotic disorders and their unaffected siblings. European Psychiatry. 2017;45:81-9.	no	Title/Abstract	25.08.22	NMMN	no
EMBASE	935. Jackson J, Hadfield A, Moon R. Impact of multimorbidity on patient-reported quality of life-analysis of a real world CKD patient population. Journal of the American Society of Nephrology. 2017;28:795.	no	Title/Abstract	25.08.22	NMMN	no
EMBASE	936. Jensen A, Williamson T, Ronksley PE, Fabreau GE, Polachek AJ, Cheung A, et al. Who are the medically complex patients in canadian primary care? a comparative assessment of measures of multi-morbidity. J Gen Intern Med. 2017;32(2 Supplement 1):S382-S3.	no	Title/Abstract	25.08.22	NMMN	no
EMBASE	937. Jones A, Gicas K, Procyshyn R, Smith G, Vila-Rodriguez F, Leonova O, et al. Risk and protective factorsassociated with psychotic symptom profiles of marginally housed adults. Schizophrenia Bulletin. 2017;43(Supplement 1):S183.	no	Title/Abstract	25.08.22	NMMN	no
EMBASE	938. Joynt KE, Figueroa JF, Beaulieu N, Wild RC, Orav EJ, Jha AK. Segmenting high-cost Medicare patients into potentially actionable cohorts. Healthcare. 2017;5(1-2):62-7.	no	Title/Abstract	25.08.22	NMMN	no
EMBASE	939. Kahal H, Kyrou I, Tahrani AA, Randeva HS. Obstructive sleep apnoea and polycystic ovary syndrome: A comprehensive review of clinical interactions and underlying pathophysiology. Clin Endocrinol (Oxf). 2017;87(4):313-9.	no	Title/Abstract	25.08.22	NMMN	no
EMBASE	940. Kanwar M, Raina A, Passineau M, Benza R. Idiopathic Pulmonary Arterial Hypertension: Evolving Therapeutic Strategies. Seminars in Respiratory and Critical Care Medicine. 2017;38(5):606-18.	no	Title/Abstract	25.08.22	NMMN	no
EMBASE	941. Kartas A, Doundoulakis I, Vasdeki D, Samaras A, Kotsi E, Forozidou E, et al. Does heart failure influence the clinical characteristics of admitted patients with atrial fibrillation? European Journal of Heart Failure. 2017;19(Supplement 1):484-5.	no	Title/Abstract	25.08.22	NMMN	no
EMBASE	942. Kayani N, Yun S, Geiger S, Homan SG, Wilson JS. Prevalence of multiple chronic diseases and risk factors among missouri adults, 2011. Annals of Epidemiology. 2017;27(8):512.	no	no clustering	25.08.22	NMMN	no
EMBASE	943. Keller T, Standl M, Wijga A, Gehring U, Melen E, Almqvist C, et al. Sex-shift of respiratory multimorbidity prevalence during adolescence - pooled analyses of longitudinal european birth cohort data from medall. Allergy: European Journal of Allergy and Clinical Immunology. 2017;72(Supplement 103):72-3.	no	Title/Abstract	25.08.22	NMMN	no
EMBASE	944. Kennedy N, O'Sullivan K, Hannigan A, Purtill H. Understanding pain among older persons: Part 2-the association between pain profiles and healthcare utilisation. Age and Ageing. 2017;46(1):51-6.	no	Title/Abstract	25.08.22	NMMN	no
EMBASE	945. Keskin K, Cetinkal G, Sigirci S, Kocas BB, Yildiz SS, Aksan G, et al. The impact of in-hospital infection on mortality in octogenarians who were admitted due to acute coronary syndrome. Anatolian Journal of Cardiology. 2017;18(Supplement 1):65-6.	no	Title/Abstract	25.08.22	NMMN	no
EMBASE	946. Khalid S, Ali MS, Silman A, Prieto-Alhambra D. Sub-groups of anti-osteoporosis drug users, and associated fracture risk in real world primary care settings: A data-driven cluster analysis. Pharmacoepidemiology and Drug Safety. 2017;26(Supplement 2):327.	no	Title/Abstract	25.08.22	NMMN	no
EMBASE	947. Khalid S, Ali MS, Silman A, Prieto-Alhambra D. Characterising anti-osteoporosis drug users in real world primary care settings in spain: A data-driven cluster analysis. Osteoporos Int. 2017;28(Supplement 1):S431-S2.	no	Title/Abstract	25.08.22	NMMN	no
EMBASE	948. Khan N, Rahman M, Afsana K. Chronic multi-morbidity among Bangladeshi adult population. Tropical Medicine and International Health. 2017;22(Supplement 1):177.	no	Title/Abstract	25.08.22	NMMN	no
EMBASE	949. Knezevic SB, Marinkovic AS, Trikos BC, Gajovic IZ. Occurance of Fahr's syndrome in patient suffering from systemic lupus erythematosus - A case report. [Bosnian]. Medicinski Casopis. 2017;51(2):63-7.	no	Title/Abstract	25.08.22	NMMN	no
EMBASE	950. Kohler SK. Nursing measures for the treatment of oncological pains-a nursing development project. Oncology Research and Treatment. 2017;40(Supplement 3):280-1.	no	Title/Abstract	25.08.22	NMMN	no
EMBASE	951. Kowalec K, McKay KA, Patten SB, Fisk JD, Evans C, Tremlett H, et al. Comorbidity increases the risk of relapse in multiple sclerosis. Neurology. 2017;89(24):2455-61.	no	Title/Abstract	25.08.22	NMMN	no
EMBASE	952. Kwa M, Ardalan K, Laumann AE, Silverberg J. Inpatient burden of dermatomyositis in united states adults. Journal of Investigative Dermatology. 2017;137(5 Supplement 1):S30.	no	Title/Abstract	25.08.22	NMMN	no
EMBASE	953. Laires PA, Rocha L, Perelman J. The prevalence of chronic health conditions and multimorbidity in the Portuguese population-results from the 2014 national health interview survey. Value Health. 2017;20(9):A686-A7.	no	no clustering	25.08.22	NMMN	no
EMBASE	954. Larsen FB, Pedersen MH, Friis K, Gluemer C, Lasgaard M. A Latent class analysis of multimorbidity and the relationship to socio-demographic factors and health-related quality of life. A national population-based study of 162,283 Danish Adults. PLoS ONE. 2017;12(1) (no pagination).	yes	x	25.08.22	NMMN	no
EMBASE	955. Lau EMT, Giannoulatou E, Celermajer DS, Humbert M. Epidemiology and treatment of pulmonary arterial hypertension. Nat Rev Cardiol. 2017;14(10):603-14.	no	Title/Abstract	25.08.22	NMMN	no
EMBASE	956. Le Reste JY, Nabbe P, Grasset AB, Le Floch B, Grall P, Derriennic J, et al. Multimorbid outpatients: A high frequency of FP appointments and/or family difficulties, should alert FPs to the possibility of death or acute hospitalization occurring within six months; A primary care feasibility study. PLoS ONE. 2017;12(11) (no pagination).	no	Title/Abstract	25.08.22	NMMN	no
EMBASE	957. Lee SM, La HO, Suh DC. The use of potentially inappropriate medications and polypharmacy in elderly patients receiving long-term care service. Pharmacoepidemiology and Drug Safety. 2017;26(Supplement 2):192.	no	Title/Abstract	25.08.22	NMMN	no
EMBASE	958. Leppert JT, Mittakanti HR, Thomas IC, Lamberts RW, Sonn GA, Chung BI, et al. Contemporary Use of Partial Nephrectomy: Are Older Patients With Impaired Kidney Function Being Left Behind? Urology. 2017;100:65-71.	no	Title/Abstract	25.08.22	NMMN	no
EMBASE	959. Li H, Parish SL, Mitra M, Nicholson J. Health of US parents with and without disabilities. Disability and Health Journal. 2017;10(2):303-7.	no	Title/Abstract	25.08.22	NMMN	no
EMBASE	960. Li L, Jesdale BM, Hume A, Gambassi G, Goldberg RJ, Lapane KL. Clinical features and pharmacotherapy use among older patients with heart failure living in skilled nursing facilities. Pharmacoepidemiology and Drug Safety. 2017;26(Supplement 2):539-40.	no	Title/Abstract	25.08.22	NMMN	no
EMBASE	961. Li Y, Rolka DB, Gregg EW. Trends in prevalent comorbid conditions among U.S. adults with diabetes. Diabetes. 2017;66(Supplement 1):A431-A2.	no	Title/Abstract	25.08.22	NMMN	no
EMBASE	962. Liang Y, Welmer AK, Moller J, Qiu C. Trends in disability of instrumental activities of daily living among older Chinese adults, 1997-2006: Population based study. BMJ Open. 2017;7(8) (no pagination).	no	Title/Abstract	25.08.22	NMMN	no
EMBASE	963. Lin H, Zhang D, Shen P, Xu Z, Si Y, Tang X, et al. Multimorbidity and risk of mortality in China: Results from the Chinese electronic health records research in yinzhou (CHERRY) study. Circulation Conference: American Heart Association's Epidemiology and Prevention/Lifestyle and Cardiometabolic Health. 2017;135(Supplement 1).	no	Title/Abstract	25.08.22	NMMN	no
EMBASE	964. Lorenzo Hernandez MV, Yun S, Acosta E, Almagro P. Usefulness of the FEV<inf>1</inf>/FEV<inf>6</inf> ratio to detect the prevalence of lung obstruction in hospitalised patients with multiple morbidities. Rev Esp Geriatr Gerontol. 2017;52(4):193-6.	no	Title/Abstract	25.08.22	NMMN	no
EMBASE	965. Mahvan TD, Hilaire ML, Mann A, Brown A, Linn B, Gardner T, et al. Marijuana use in the elderly: Implications and considerations. Consultant Pharmacist. 2017;32(6):341-51.	no	Title/Abstract	25.08.22	NMMN	no
EMBASE	966. Mancini M, Masi V, Caselgrandi A, Malagoli A, Mussini C, Prado C, et al. Prevalence and predictors of sarcopenia in a large HIV-infected cohort characterized with nutrition and physical activity data. Antiviral Therapy. 2017;22(Supplement 1):A41.	no	Title/Abstract	25.08.22	NMMN	no
EMBASE	967. March C, Siegert E, Preis E, Makowka A, Buttgereit F, Riemekasten G, et al. Prevalence of sarcopenia in patients with systemic sclerosis according to the revised criteria of the European working group on sarcopenia in older people. Ann Rheum Dis. 2017;76(Supplement 2):897-8.	no	Title/Abstract	25.08.22	NMMN	no
EMBASE	968. Marco M, Juan L, Gerbaudo L, Guillermo G, Anselmo B. TAVI associated with abdominal aortic endoprosthesis and femoral bypass using spinal anesthesia. Journal of Invasive Cardiology. 2017;29(10):E143.	no	Title/Abstract	25.08.22	NMMN	no
EMBASE	969. Marcucci M, Franchi C, Nobili A, Mannucci PM, Ardoino I. Defining Aging Phenotypes and Related Outcomes: Clues to Recognize Frailty in Hospitalized Older Patients. The journals of gerontology. 2017;Series A, Biological sciences and medical sciences. 72(3):395-402.	no	Title/Abstract	25.08.22	NMMN	no
EMBASE	970. Marengoni A, Fratiglioni L, Onder G. Improving Public Awareness of Multimorbidity. J Am Med Dir Assoc. 2017;18(5):372-3.	no	Title/Abstract	25.08.22	NMMN	no
EMBASE	971. Mari E, Caselgrandi A, Malagoli A, Mancini M, Masi V, Bardi E, et al. Validity of the ViovFit2 activity tracker in measuring steps in community dwelling HIV-infected geriatric patients. Antiviral Therapy. 2017;22(Supplement 1):A73.	no	Title/Abstract	25.08.22	NMMN	no
EMBASE	972. Martinez-Velilla N, Herrero AC, Lopez Saez De Asteasu M, Zambon Ferraresi F, Gutierrez-Valencia M, Sola Mateos A, et al. Comparison of different tools to detect frailty in nursing homes: Feasability and interrelationship with disability and multimorbidity. Eur Geriatr Med. 2017;8(Supplement 1):S63.	no	Title/Abstract	25.08.22	NMMN	no
EMBASE	973. McElroy E, Shevlin M, Murphy J. Internalizing and externalizing disorders in childhood and adolescence: A latent transition analysis using ALSPAC data. Compr Psychiatry. 2017;75:75-84.	no	Title/Abstract	25.08.22	NMMN	no
EMBASE	974. Mini GK, Thankappan KR. Pattern, correlates and implications of non-communicable disease multimorbidity among older adults in selected Indian states: A cross-sectional study. BMJ Open. 2017;7(3) (no pagination).	no	Title/Abstract	25.08.22	NMMN	no
EMBASE	975. Morar A, Tomesc F, Carsote M, Valea A. Challenges of osteoporosis management in the elderly: Case report. Osteoporos Int. 2017;28(Supplement 1):S426.	no	Title/Abstract	25.08.22	NMMN	no
EMBASE	976. Morrison CL, Purewal TS, Weston PJ. Comorbid diabetes and chronic obstructive pulmonary disease. Diabet Med. 2017;34(Supplement 1):177.	no	Title/Abstract	25.08.22	NMMN	no
EMBASE	977. Mottershead H, Trimble C, Rajcoomar S, Power A. Under-diagnosed cognitive impairment in renal inpatients - A single centre qip experience. Age and Ageing. 2017;46(Supplement 1):i1.	no	Title/Abstract	25.08.22	NMMN	no
EMBASE	978. Muller MJ, Soares MJ. How many more numbers do we need? Eur J Clin Nutr. 2017;71(12):1363-4.	no	Title/Abstract	25.08.22	NMMN	no
EMBASE	979. Nakagawa R. Psychiatric comorbidity in adult Attention-Deficit/Hyperactivity Disorder: Its prevalence and clinical implications. ADHD Attention Deficit and Hyperactivity Disorders. 2017;9(1 Supplement):S17.	no	Title/Abstract	25.08.22	NMMN	no
EMBASE	980. Neuner-Jehle S, Zechmann S, Maissen DG, Rosemann T, Senn O. Patient-provider concordance in the perception of illness and disease: A cross-sectional study among multimorbid patients and their general practitioners in Switzerland. Patient Preference and Adherence. 2017;11:1451-8.	no	Title/Abstract	25.08.22	NMMN	no
EMBASE	981. Nielsen CR, Halling A, Andersen-Ranberg K. Disparities in multimorbidity across Europe - Findings from the SHARE Survey. Eur Geriatr Med. 2017;8(1):16-21.	no	Title/Abstract	25.08.22	NMMN	no
EMBASE	982. Noell G, Brugada J, Faner R, Agusti A. Early life origins of adult chronic diseases. European Respiratory Journal Conference: European Respiratory Society International Congress, ERS. 2017;50(Supplement 61).	no	Title/Abstract	25.08.22	NMMN	no
EMBASE	983. Nozza S, Malagoli A, Maia L, Calcagno A, Foca E, De Socio GV, et al. Antiretroviral therapy in geriatric HIV patients: The GEPPO cohort study. J Antimicrob Chemother. 2017;72(10):2879-86.	no	Title/Abstract	25.08.22	NMMN	no
EMBASE	984. O'Shea E, Trawley S, Manning E, Barrett A, Browne V, Timmons S. Malnutrition in hospitalised older adults: A multi-centre observational study of prevalence, associations and outcomes. Proceedings of the Nutrition Society. 2017;76(OCE1):E27.	no	Title/Abstract	25.08.22	NMMN	no
EMBASE	985. Olivares DEV, Chambi FRV, Chani EMM, Craig WJ, Pacheco SOS, Pacheco FJ. Risk factors for chronic diseases and multimorbidity in a primary care context of Central Argentina: A web-based interactive and cross-sectional study. International Journal of Environmental Research and Public Health. 2017;14(3) (no pagination).	no	Title/Abstract	25.08.22	NMMN	no
EMBASE	986. Ondieki G, Nyagblordzro M, Kikete S, Liang R, Wang L, He X. Cytochrome P450 and P-Glycoprotein-mediated interactions involving African herbs indicated for Common Noncommunicable Diseases. Evidence-based Complementary and Alternative Medicine. 2017;2017 (no pagination).	no	Title/Abstract	25.08.22	NMMN	no
EMBASE	987. Ong HL, Abdin E, Seow E, Pang S, Sagayadevan V, Chang S, et al. Prevalence and associative factors of orthostatic hypotension in older adults: Results from the Well-being of the Singapore Elderly (WiSE) study. Archives of Gerontology and Geriatrics. 2017;72:146-52.	no	Title/Abstract	25.08.22	NMMN	no
EMBASE	988. Ozasa N, Kato T, Yaku H, Inuzuka Y, Tamaki Y, Sato Y, et al. Incidence of adverse drug events in hospitalized patients with acute decompensated HF-insights from the KCHF registry. J Card Fail. 2017;23(10 Supplement 1):S66-S7.	no	Title/Abstract	25.08.22	NMMN	no
EMBASE	989. Paldanius PM, Petratos G, Bader G. Under-reported hypoglycaemia: Detection of burden and clinical interventions in a real-life setting using text mining and electronic health records. Diabetologia. 2017;60(1 Supplement 1):S332.	no	Title/Abstract	25.08.22	NMMN	no
EMBASE	990. Palmieri L, Donfrancesco C, Lo Noce C, Vannucchi S, Di Lonardo A, Meduri C, et al. Multi-morbidity in the Italian adult population: The Osservatorio Epidemiologico Cardiovascolare/Health Examination Survey (OEC/HES) 2008-2012. Eur Heart J. 2017;38(Supplement 1):1333.	no	Title/Abstract	25.08.22	NMMN	no
EMBASE	991. Parajuli D, Franzon J, McKinnon R, Clark R, Shakib S. Comparison of the demographics and clinical characteristics of heart failure patients in multidisciplinary clinics with and without a pharmacist involvement. Heart Lung and Circulation. 2017;26(Supplement 2):S131.	no	Title/Abstract	25.08.22	NMMN	no
EMBASE	992. Parham Khalili S, La Noue M. Population health at home: Building a data warehouse and applying cluster analysis to identify patterns in healthcare utilization andmultimorbidity among primary care patients. J Gen Intern Med. 2017;32(2 Supplement 1):S786-S7.	no	Title/Abstract	25.08.22	NMMN	no
EMBASE	993. Patanwala MY, Tieu L, Ponath C, Guzman D, Ritchie C, Kushel M. Prevalence, severity, and factors associated with multi-dimensional symptoms in older homeless adults: Results from the hope home study. J Gen Intern Med. 2017;32(2 Supplement 1):S288.	no	Title/Abstract	25.08.22	NMMN	no
EMBASE	994. Pereira LS, Madureira MF, Lamas MFM, Brum DA, Sobreira NP, Pereira NS, et al. Making the decision to quit smoking: Impact of interactive and educational video applied in population with multimorbidities. Cardiology (Switzerland). 2017;137(Supplement 1):234.	no	Title/Abstract	25.08.22	NMMN	no
EMBASE	995. Perez Cortes GK, Verdeja-Vendrell L, Orea-Tejeda A, Gonzalez-Islas DG, Jimenez-Cepeda AG, Navarrete-Penaloza AG, et al. Prevalence of pulmonary hypertension and associated comorbidities in Mexican patients hospitalized in a tertiary-referral hospital. European Journal of Heart Failure. 2017;19(Supplement 1):496.	no	Title/Abstract	25.08.22	NMMN	no
EMBASE	996. Perretta F, Bevione P, Voronovitsky G, Martorell A, Lef L, Escribano L. Disability and depression: Association in an argentine population on dialysis. Nephrology Dialysis Transplantation. 2017;32(Supplement 3):iii701.	no	Title/Abstract	25.08.22	NMMN	no
EMBASE	997. Pineda C, Morales MC, Garcia P, Belinchon-Lorenzo S, Gomez-Nieto LC, Aguilera-Tejero E, et al. Marbofloxacin treatment in dogs with leishmaniasis and chronic kidney disease. Journal of Veterinary Internal Medicine. 2017;31(1):200.	no	Title/Abstract	25.08.22	NMMN	no
EMBASE	998. Pohl J, Ulrich R, Herrmann WJ. Health care utilization by patients with a history of myocardial infarction in Germany. [German]. Zeitschrift fur Allgemeinmedizin. 2017;93(4):166-71.	no	Title/Abstract	25.08.22	NMMN	no
EMBASE	999. Pouderoux I, Jost J, Leger D, Ratsimbazafy V, Marie-Daragon A, Jaccard A, et al. Pharmacy consultation for elderly at the out-patient haematology ward: Preliminary results from the hematoconcil project. Int J Clin Pharm. 2017;39(4):971.	no	Title/Abstract	25.08.22	NMMN	no
EMBASE	1000. Pouw CAM, Smalbrugge MS, Hugtenburg JG, Van Marum RJ, Hertogh CMPM. Medication appropriateness for elderly nursing home residents with a limited life expectancy: A Delphi consensus study. Eur Geriatr Med. 2017;8(Supplement 1):S220.	no	Title/Abstract	25.08.22	NMMN	no
EMBASE	1001. Pujos-Guillot E, Monnerie S, Thevenot E, Junot C, Morais J, Payette H, et al. Input of multidimensional phenotyping in the metabolic syndrome stratification. EPMA Journal. 2017;8(1 Supplement 1):S32.	no	Title/Abstract	25.08.22	NMMN	no
EMBASE	1002. Raquel Ascencao R, Fiorentino F, Gouveia M, Costa J, Broeiro P, Fonseca C, et al. Real-world evidence on heart failure: Findings from 25 thousand patients in a Portuguese primary care database. European Journal of Heart Failure. 2017;19(Supplement 1):175-6.	no	Title/Abstract	25.08.22	NMMN	no
EMBASE	1003. Rasmussen LD, Kronborg G, Larsen CS, Pedersen C, Gerstoft J, Obel N, et al. Use of non-antiretroviral drugs among individuals with and without HIV-infection: a Danish nationwide study. Infectious Diseases. 2017;49(1):42-54.	no	Title/Abstract	25.08.22	NMMN	no
EMBASE	1004. Read JR, Sharpe L, Modini M, Dear BF. Multimorbidity and depression: A systematic review and meta-analysis. Journal of Affective Disorders. 2017;221:36-46.	no	Title/Abstract	25.08.22	NMMN	no
EMBASE	1005. Ren Z, Hsu DY, Brieva J, Silverberg NB, Langan SM, Silverberg JI. Hospitalization, inpatient burden and comorbidities associated with bullous pemphigoid in the U.S.A. Br J Dermatol. 2017;176(1):87-99.	no	Title/Abstract	25.08.22	NMMN	no
EMBASE	1006. Ritchie CS, Zhao F, Patel K, Manola J, Kvale EA, Snyder CF, et al. Association between patients' perception of the comorbidity burden and symptoms in outpatients with common solid tumors. Cancer. 2017;123(19):3835-42.	no	Title/Abstract	25.08.22	NMMN	no
EMBASE	1007. Riva S, Mancuso ME, Cortesi L, Nobili A, Santagostino E, Mannucci PM, et al. The use of multiple drugs in a sample of adult patients with hemophilia: Considerations and perspectives on aging. Blood Transfusion. 2017;15(Supplement 4):s539.	no	Title/Abstract	25.08.22	NMMN	no
EMBASE	1008. Riva S, Nobili A, Mancuso E, Pravettoni G, Cortesi L, Mannucci PM, et al. The use of multiple drugs in a sample of adult patients with hemophilia: Considerations and perspectives on aging. Research and Practice in Thrombosis and Haemostasis. 2017;1(Supplement 1):679-80.	no	Title/Abstract	25.08.22	NMMN	no
EMBASE	1009. Roche S, de Vries E. Multimorbidity in a large district hospital: A descriptive cross-sectional study. S Afr Med J. 2017;107(12):1110-5.	no	Title/Abstract	25.08.22	NMMN	no
EMBASE	1010. Rodil R, Malafarina V, Mendoza P, Tiberio G. Improvement of NYHA in multimorbidity patients with heart failure treated with Entresto (Sacubitril/Valsartan). Maturitas. 2017;100:190.	no	Title/Abstract	25.08.22	NMMN	no
EMBASE	1011. Rohrer F, Notzli H, Risch L, Bodmer T, Cottagnoud P, Hermann T, et al. Preoperative decolonization and surgical site infections-a prospective randomized trial (DECO-SSI trial). Swiss Med Wkly. 2017;147(Supplement 223):64S.	no	Title/Abstract	25.08.22	NMMN	no
EMBASE	1012. Ronksley PE, Wick J, Metcalfe A. Trends and racialvariation inmultimorbidityin the United States. J Gen Intern Med. 2017;32(2 Supplement 1):S359-S60.	no	Title/Abstract	25.08.22	NMMN	no
EMBASE	1013. Rooks RN, Simonsick EM, Schulz R, Rubin S, Harris T. Who Works Among Older Black and White, Well-Functioning Adults in the Health, Aging, and Body Composition Study? Gerontology and Geriatric Medicine. 2017;3(no pagination).	no	Title/Abstract	25.08.22	NMMN	no
EMBASE	1014. Rose L, Istanboulian L, Carriere L, Price A, Lee L, Rezaie S, et al. Program of integrated care for patients with chronic obstructive pulmonary disease and multiple comorbidities (pic COPD+): A randomized controlled trial. American Journal of Respiratory and Critical Care Medicine Conference: American Thoracic Society International Conference, ATS. 2017;195(no pagination).	no	Title/Abstract	25.08.22	NMMN	no
EMBASE	1015. Roux J, Grimaud O, Leray E. Care consumption of multiple sclerosis patients in France: An analysis of health insurance administrative databases using multichannel sequence analysis from 2007 to 2013. Multiple Sclerosis Journal. 2017;23(3 Supplement 1):717.	no	Title/Abstract	25.08.22	NMMN	no
EMBASE	1016. Ruggeri RM, Trimarchi F, Biondi B. L-Thyroxine replacement therapy in the frail elderly: A challenge in clinical practice. Eur. 2017;177(4):R199-R217.	no	Title/Abstract	25.08.22	NMMN	no
EMBASE	1017. Rzewuska M, De Azevedo-Marques JM, Coxon D, Zanetti ML, Zanetti ACG, Franco LJ, et al. Epidemiology of multimorbidity within the Brazilian adult general population: Evidence from the 2013 National Health Survey (PNS 2013). PLoS ONE. 2017;12(2) (no pagination).	no	Title/Abstract	25.08.22	NMMN	no
EMBASE	1018. Sakakibara BM, Obembe AO, Eng JJ. Cardiometabolic multimorbidity in Canada: A population-based study. Int j. 2017;12(4 Supplement 1):6-7.	no	Title/Abstract	25.08.22	NMMN	no
EMBASE	1019. Sako A, Yasunaga H, Matsui H, Fushimi K, Hamasaki H, Katsuyama H, et al. Hospitalization with hypoglycemia in patients without diabetes mellitus: A retrospective study using a national inpatient database in Japan, 2008-2012. Medicine (United States). 2017;96(25) (no pagination).	no	Title/Abstract	25.08.22	NMMN	no
EMBASE	1020. Sanchez Molla M, Candela Garcia I, Gomez-Romero FJ, Orozco Beltran D, Ollero Baturone M. Concordance between stratification systems and identification of patients with multiple chronic diseases in Primary Care. [Spanish]. Revista de calidad asistencial : organo de la Sociedad Espanola de Calidad Asistencial. 2017;32(1):10-6.	no	Title/Abstract	25.08.22	NMMN	no
EMBASE	1021. Sander K, Forster E, Laux G. Drug prescription in elderly and chronically ill psychiatric inpatients follows an ageadequate pharmacotherapy. [German]. Psychopharmakotherapie. 2017;24(1):21-31.	no	Title/Abstract	25.08.22	NMMN	no
EMBASE	1022. Santoro A, Besutti G, Neri S, Malagoli A, Zona S, Scaglioni R, et al. Respiratory symptoms, lung structural and functional abnormalities in a cohort of never-smoking HIV-infected patients: Comparison with HIV-negative controls. Antiviral Therapy. 2017;22(Supplement 1):A74.	no	Title/Abstract	25.08.22	NMMN	no
EMBASE	1023. Schattner A, Simon SR. Diminishing Patient Face Time in Residencies and Patient-Centered Care. American Journal of Medicine. 2017;130(4):387-8.	no	Title/Abstract	25.08.22	NMMN	no
EMBASE	1024. Schieir O, Bartlett S, Hitchon C, Pope J, Boire G, Haraoui B, et al. Multimorbid conditions linked with inflammation are prevalent around the time of ra diagnosis and associated with disease activity in the first year of follow up: Results from the Canadian early arthritis cohort. Journal of Rheumatology. 2017;44(6):873-4.	no	Title/Abstract	25.08.22	NMMN	no
EMBASE	1025. Schieir O, Bartlett SJ, Hitchon C, Pope J, Boire G, Haraoui B, et al. Which multimorbid conditions are more prevalent around the time of early RA diagnosis and have the greatest impact on trajectories of disease activity in the first year? Results from the Canadian early arthritis cohort. Ann Rheum Dis. 2017;76(Supplement 2):815.	no	Title/Abstract	25.08.22	NMMN	no
EMBASE	1026. Schneider K, Weckbecker K, Kastenmuller K, Bleckwenn M, Bohme M, Holdenrieder S, et al. Potential drug-gene-interactions in a cohort of elderly patients at high risk for adverse drug reactions. Naunyn-Schmiedeberg's Archives of Pharmacology. 2017;390(Supplement 1):S22.	no	Title/Abstract	25.08.22	NMMN	no
EMBASE	1027. Segel JE, Kullgren JT. Health insurance deductibles and their associations with out-of-pocket spending and affordability barriers among US adults with chronic conditions. JAMA Intern Med. 2017;177(3):433-6.	no	Title/Abstract	25.08.22	NMMN	no
EMBASE	1028. Siaw MYL, Tai BWB, Lee JYC. Psychometric properties of the Chinese version of the Problem Areas in Diabetes scale (SG-PAID-C) among high-risk polypharmacy patients with uncontrolled type 2 diabetes in Singapore. J. 2017;8(2):235-42.	no	Title/Abstract	25.08.22	NMMN	no
EMBASE	1029. Singh G, Lingala B, Guo A, Squillacote D, Niyazov A, Mithal A. Outpatient care for Parkinson's disease in the US: A national perspective. Movement Disorders Conference: 1st Pan American Parkinson's Disease and Movement Disorders Congress Miami, FL United States. 2017;32(Supplement 1).	no	Title/Abstract	25.08.22	NMMN	no
EMBASE	1030. Sinnige J, Braspenning JC, Schellevis FG, Hek K, Stirbu I, Westert GP, et al. Inter-practice variation in polypharmacy prevalence amongst older patients in primary care. [Dutch]. Ned Tijdschr Geneeskd. 2017;161(16) (no pagination).	no	Title/Abstract	25.08.22	NMMN	no
EMBASE	1031. Skalska A, Piotrowicz K, Pac A, Grodzicki T. Is multimorbidity a "domino" phenomenon? the results of the PolSenior study. Eur Geriatr Med. 2017;8(Supplement 1):S67.	no	Title/Abstract	25.08.22	NMMN	no
EMBASE	1032. Spaak J. Novel combined management approaches to patients with diabetes, chronic kidney disease and cardiovascular disease. Journal of the Royal College of Physicians of Edinburgh. 2017;47(1):83-7.	no	Title/Abstract	25.08.22	NMMN	no
EMBASE	1033. Srakar A, Prevolnik Rupel V. Multiple chronic conditions in older people and their effects on health care utilization: A network analysis approach using share data. Value Health. 2017;20(5):A57.	no	Title/Abstract	25.08.22	NMMN	no
EMBASE	1034. St Germaine R, St Germaine M. Estimating the value of patient engagement outcomes in precision medicine to eliminate health disparities in us American Indian tribal communities: Discriminant analysis. Value Health. 2017;20(9):A717.	no	Title/Abstract	25.08.22	NMMN	no
EMBASE	1035. Sterner T, Svensson A, Borres M, Sjolander S, Bjork J, Kiotseridis H. The molecular allergen pattern to asthma and rhinitis in a cross sectional study among adolescents in southern Sweden. Allergy: European Journal of Allergy and Clinical Immunology. 2017;72(Supplement 103):430-1.	no	Title/Abstract	25.08.22	NMMN	no
EMBASE	1036. Stewart M, Fortin M. Patient-Centred Innovations for Persons with Multimorbidity: funded evaluation protocol. CMAJ Open. 2017;5(2):E365-E72.	no	Title/Abstract	25.08.22	NMMN	no
EMBASE	1037. Stickley A, Koyanagi A, Takahashi H, Ruchkin V, Inoue Y, Kamio Y. Attention-deficit/hyperactivity disorder and physical multimorbidity: A population-based study. European Psychiatry. 2017;45:227-34.	no	Title/Abstract	25.08.22	NMMN	no
EMBASE	1038. Tamargo J. New drugs in the treatment of acute heart failure: Hope or hype? Basic and Clinical Pharmacology and Toxicology. 2017;121(Supplement 2):13.	no	Title/Abstract	25.08.22	NMMN	no
EMBASE	1039. Tamisier R, Bocquillon V, Destors M, Salvat M, Borel E, Pepin JL. Prevalence and contributing factors for daytime and nocturnal hypoxia in chronic heart failure patients. American Journal of Respiratory and Critical Care Medicine Conference: American Thoracic Society International Conference, ATS. 2017;195(no pagination).	no	Title/Abstract	25.08.22	NMMN	no
EMBASE	1040. Tan L, Lim Z, Choe R, Seetharaman SK, Merchant RA. Double jeopardy: Frail, sarcopenic patients have worse healthcare outcomes than patients who are either frail or sarcopenic alone. J Am Geriatr Soc. 2017;65(Supplement 1):S38.	no	Title/Abstract	25.08.22	NMMN	no
EMBASE	1041. Tay HS, Wood AD, Hewitt J, Pearce L, Moug SJ, McCarthy K, et al. Do older surgical patients who undergo emergency operation have higher mortality and longer length of hospitalisation compared to those managed conservatively? Age and Ageing. 2017;46(Supplement 1):i1.	no	Title/Abstract	25.08.22	NMMN	no
EMBASE	1042. Taylor EL, Mushambi M, Khare M. Survey of high risk obstetric multidisciplinary team (MDT) meetings. International Journal of Obstetric Anesthesia. 2017;31(Supplement 1):S54.	no	Title/Abstract	25.08.22	NMMN	no
EMBASE	1043. Terror TP, Fonseca MRS, Paula LC, Oliveira MF, Carvalho MS, Miranda PA, et al. Chronic kidney disease among patients with multiple chronic conditions. Cardiology (Switzerland). 2017;137(Supplement 1):291.	no	Title/Abstract	25.08.22	NMMN	no
EMBASE	1044. Tetzlaff J, Junius-Walker U, Muschik D, Epping J, Eberhard S, Geyer S. Identifying time trends in multimorbidity-defining multimorbidity in times of changing diagnostic practices. Journal of Public Health (Germany). 2017;25(2):215-22.	no	Title/Abstract	25.08.22	NMMN	no
EMBASE	1045. Tonelli M, Wiebe N, Straus S, Fortin M, Guthrie B, James MT, et al. Multimorbidity, dementia and health care in older people:a population-based cohort study. CMAJ Open. 2017;5(3):E623-E31.	no	Title/Abstract	25.08.22	NMMN	no
EMBASE	1046. Upshur CC, Jenkins D, Weinreb L, Gelberg L, Orvek EA. Prevalence and predictors of substance use disorders among homeless women seeking primary care: An 11 site survey. American Journal on Addictions. 2017;26(7):680-8.	no	Title/Abstract	25.08.22	NMMN	no
EMBASE	1047. Van Den Brink AMA, Gerritsen DL, De Valk MMH, Oude Voshaar RC, Koopmans RTCM. Characteristics and health conditions of a group of nursing home patients with mental-physical multimorbidity-the MAPPING study. Int Psychogeriatr. 2017;29(6):1037-47.	no	Title/Abstract	25.08.22	NMMN	no
EMBASE	1048. Van Doorn S, Geersing GJ, Hoes AW, Frans Hendrik Rutten FH. Natriuretic peptides for detection of heart failure in patients with atrial fibrillation from the community. European Journal of Heart Failure. 2017;19(Supplement 1):299.	no	Title/Abstract	25.08.22	NMMN	no
EMBASE	1049. Van Doorn S, Geersing GJ, Kievit RF, Van Mourik Y, Bertens LC, Van Riet EES, et al. Natriuretic peptides for detection of heart failure in patients with atrial fibrillation? An IPD analysis of opportunistic screening studies from the community. Research and Practice in Thrombosis and Haemostasis. 2017;1(Supplement 1):991.	no	Title/Abstract	25.08.22	NMMN	no
EMBASE	1050. Van Oostrom SH, Gijsen R, Stirbu I, Korevaar JC, Schellevis FG, Picavet HSJ, et al. Time trends in prevalence of chronic diseases and multimorbidity not only due to aging: Data from general practices and health surveys. [Dutch]. Ned Tijdschr Geneeskd. 2017;161(34) (no pagination).	no	Title/Abstract	25.08.22	NMMN	no
EMBASE	1051. Vancampfort D, Koyanagi A, Ward PB, Rosenbaum S, Schuch FB, Mugisha J, et al. Chronic physical conditions, multimorbidity and physical activity across 46 low and middle income countries. International Journal of Behavioral Nutrition and Physical Activity. 2017;14(1) (no pagination).	no	Title/Abstract	25.08.22	NMMN	no
EMBASE	1052. Vancampfort D, Koyanagi A, Ward PB, Veronese N, Carvalho AF, Solmi M, et al. Perceived Stress and Its Relationship with Chronic Medical Conditions and Multimorbidity among 229,293 Community-Dwelling Adults in 44 Low- and Middle-Income Countries. Am J Epidemiol. 2017;186(8):979-89.	no	Title/Abstract	25.08.22	NMMN	no
EMBASE	1053. Vaz Fragoso CA. Epidemiology of Lung Disease in Older Persons. Clin Geriatr Med. 2017;33(4):491-501.	no	Title/Abstract	25.08.22	NMMN	no
EMBASE	1054. Vermunt NPCA, Harmsen M, Westert GP, Olde Rikkert MGM, Faber MJ. Collaborative goal setting with elderly patients with chronic disease or multimorbidity: a systematic review. BMC geriatr. 2017;17(1):167.	no	Title/Abstract	25.08.22	NMMN	no
EMBASE	1055. Wallace LMK, Ferrara M, Brothers TD, Garlassi S, Kirkland SA, Theou O, et al. Lower Frailty Is Associated with Successful Cognitive Aging among Older Adults with HIV. AIDS Research and Human Retroviruses. 2017;33(2):157-63.	no	Title/Abstract	25.08.22	NMMN	no
EMBASE	1056. Walther CP, Niu J, Yan J, Winkelmayer WC, Navaneethan SD. Multimorbidity and race/ethnicity in CKD. Journal of the American Society of Nephrology. 2017;28:237.	no	Title/Abstract	25.08.22	NMMN	no
EMBASE	1057. Wang L, Si L, Palmer AJ, Cocker F, Sanderson K. A systemetic review of cost-of-illness studies on multimorbidity. Value Health. 2017;20(5):A32.	no	Title/Abstract	25.08.22	NMMN	no
EMBASE	1058. Wang QH, Wang X, Bu XL, Lian Y, Xiang Y, Luo HB, et al. Comorbidity Burden of Dementia: A Hospital-Based Retrospective Study from 2003 to 2012 in Seven Cities in China. Neuroscience Bulletin. 2017;33(6):703-10.	no	Title/Abstract	25.08.22	NMMN	no
EMBASE	1059. Wang Y, Lau R, Brown DS, Cino J, Jung R, Mizuki M, et al. A comparison of protein and fiber content in 52 chain restaurant menus. FASEB Journal Conference: Experimental Biology. 2017;31(1 Supplement 1).	no	Title/Abstract	25.08.22	NMMN	no
EMBASE	1060. Watchko S, Nellesen D, Neary MP. Systematic literature review of clinical, humanistic, and economic burden in cushing's disease. Endocrine Reviews Conference: 99th Annual Meeting of the Endocrine Society, ENDO. 2017;38(3 Supplement 1).	no	Title/Abstract	25.08.22	NMMN	no
EMBASE	1061. Wickman M, Lupinek C, Andersson N, Belgrave D, Asarnoj A, Benet M, et al. Detection of IgE Reactivity to a Handful of Allergen Molecules in Early Childhood Predicts Respiratory Allergy in Adolescence. EBioMedicine. 2017;26:91-9.	no	Title/Abstract	25.08.22	NMMN	no
EMBASE	1062. Yadav KN, Gabler N, Cooney E, Kent S, Kim J, Herbst N, et al. Prevalence of advance directives in the United States: A systematic review. American Journal of Respiratory and Critical Care Medicine Conference: American Thoracic Society International Conference, ATS. 2017;195(no pagination).	no	Title/Abstract	25.08.22	NMMN	no
EMBASE	1063. Yousufuddin M, Shultz J, Sheely H, Alsawas M, Murad MH. Trends in prevalence and clinical impact of socio-demographic indicators and multiple chronic conditions in stroke and transient ischemic attack. Stroke Conference: American Heart Association/American Stroke Association. 2017;48(Supplement 1).	no	Title/Abstract	25.08.22	NMMN	no
EMBASE	1064. Zaccone V, Tosoni A, Passaro G, Vallone CV, Impagnatiello M, Li Puma DD, et al. Sepsis in Internal Medicine wards: current knowledge, uncertainties and new approaches for management optimization. Ann Med. 2017;49(7):582-92.	no	Title/Abstract	25.08.22	NMMN	no
EMBASE	1065. Zaidi SS, Nixon A, Todd JM, Brannigan D, Anderton J, Brady M, et al. Psychological distress in dialysis-dependent CKD. Journal of the American Society of Nephrology. 2017;28:880.	no	Title/Abstract	25.08.22	NMMN	no
EMBASE	1066. Zakharova AY, Galushko E, Uskova Y, Gordeev A. Prevalence of chronic kidney disiase in reumatoid arthritis patients and it's associatin with multimorbidity. Ann Rheum Dis. 2017;76(Supplement 2):246-7.	no	Title/Abstract	25.08.22	NMMN	no
EMBASE	1067. Zarrin S, Patel K, Thompson N, Maravilla I, Ritchie C. Can't teach an older dog new tricks? : CComparing goal setting and completion among younger and older adults with multiple chronic conditions. J Am Geriatr Soc. 2017;65(Supplement 1):S216-S7.	no	Title/Abstract	25.08.22	NMMN	no
EMBASE	1068. Zghebi SS, Steinke DT, Rutter MK, Ashcroft DM. A longitudinal observational study on the patterns of comorbid clinical conditions in patients with and patients without Type 2 diabetes. Diabet Med. 2017;34(Supplement 1):193.	no	Title/Abstract	25.08.22	NMMN	no
EMBASE	1069. Zhong Y, Thorat T, Zhou FL, Ye F, Preblick R, Lin P. Effects of multimorbidity on health care utilization and costs among patients with diabetes. Value Health. 2017;20(5):A178.	no	Title/Abstract	25.08.22	NMMN	no
EMBASE	1070. Ziade NR, Fayad F, Khoury B, Zoghbi M, Merheb G, Abi karam G, et al. Prevalence and pattern of comorbidities in chronic rheumatic and musculoskeletal diseases: The comord study. Ann Rheum Dis. 2017;76(Supplement 2):762-3.	no	Title/Abstract	25.08.22	NMMN	no
EMBASE	1071. Abdulah R, Insani WN, Destiani DP, Rohmaniasari N, Mohenathas ND, Barliana MI. Polypharmacy leads to increased prevalence of potentially inappropriate medication in the indonesian geriatric population visiting primary care facilities. Therapeutics and Clinical Risk Management. 2018;14:1591-7.	no	Title/Abstract	25.08.22	NMMN	no
EMBASE	1072. Ahalt C, Stijacic-Cenzer I, Miller BL, Rosen HJ, Barnes DE, Williams BA. Cognition and Incarceration: Cognitive Impairment and Its Associated Outcomes in Older Adults in Jail. J Am Geriatr Soc. 2018;66(11):2065-71.	no	Title/Abstract	25.08.22	NMMN	no
EMBASE	1073. Al Mahrizi A, Al Hashar A, Al Sinawi H, Manal AH. Prevalence and covariates of polypharmacy in elderly patients on discharge from a tertiary care hospital. European Journal of Hospital Pharmacy. 2018;25(Supplement 1):A223-A4.	no	Title/Abstract	25.08.22	NMMN	no
EMBASE	1074. Alahdab F, Farah W, Almasri J, Barrionuevo P, Zaiem F, Benkhadra R, et al. Treatment Effect in Earlier Trials of Patients With Chronic Medical Conditions: A Meta-Epidemiologic Study. Mayo Clin Proc. 2018;93(3):278-83.	no	Title/Abstract	25.08.22	NMMN	no
EMBASE	1075. Alberto Neder J, Berton DC, Rocha A, Arbex FF, Alencar MCN, Degani-Costa LH, et al. Abnormal patterns of response to incremental CPET. ERS Monograph. 2018;2018(9781849840965):34-58.	no	Title/Abstract	25.08.22	NMMN	no
EMBASE	1076. Alreshq R, Patel H, Purga S, Fein S, Philbin E, Torosoff M, et al. Association between chronic kidney disease and readmission rate in patients hospitalized with heart failure. Cardiology (Switzerland). 2018;140(Supplement 1):292.	no	Title/Abstract	25.08.22	NMMN	no
EMBASE	1077. Alsoudi ISLAM, Piepenburg SVEN, Vollrath OLIVER, Stoerk STEFAN, Ertl GEORG, Angermann CE. Clinical characteristics and post-discharge outcomes according to diabetes status in patients hospitalized with acute decompensation for systolic heart failure. European Journal of Heart Failure. 2018;20(Supplement 1):594.	no	Title/Abstract	25.08.22	NMMN	no
EMBASE	1078. Alwafi H, Alsharif A, Wei L, Naser A, Bell S, Ilomaki J, et al. Incidence, prevalence and risk factors of hypoglycaemia in diabetes patients: Systematic review and meta-analysis of observational studies. Drug Safety. 2018;41(11):1180.	no	Title/Abstract	25.08.22	NMMN	no
EMBASE	1079. Amaral R, Pereira AM, Araujo L, Sa-Sousa A, Jacinto T, Almeida R, et al. Phenotyping allergic respiratory diseases: An unsupervised classification using latent class analysis. Allergy: European Journal of Allergy and Clinical Immunology. 2018;73(Supplement 105):419-20.	no	Title/Abstract	25.08.22	NMMN	no
EMBASE	1080. Andre M, Elmroth U, Arvidsson E, Mansson J. Quality indicators aiming to help primary care in sweden to balance between what to do and what not to doquality indicators aiming to help primary care in sweden to balance between what to do and what not to do. BMJ Evidence-Based Medicine. 2018;23(Supplement 2):A40.	no	Title/Abstract	25.08.22	NMMN	no
EMBASE	1081. Anila D, Paraskevi P, Vasileios K, Irini T, Charalambos P, Michalis M, et al. Arterial hypertension in renal transplantation: Clinical implications, pathogenesis and current management strategies. Hellenic Journal of Atherosclerosis. 2018;9(4):121-7.	no	Title/Abstract	25.08.22	NMMN	no
EMBASE	1082. Aranda CS, Cocco R, Pierotti F, Mallozi MC, Wandalsen NF, Franco JM, et al. Allergic diseases in childhood: What allergic sensitization can teach us? Journal of Allergy and Clinical Immunology. 2018;141(2 Supplement 1):AB281.	no	Title/Abstract	25.08.22	NMMN	no
EMBASE	1083. Arnold BN, Chiu AS, Hoag JR, Kim CH, Salazar MC, Blasberg JD, et al. Spontaneous regionalization of esophageal cancer surgery: An analysis of the National Cancer Database. J. 2018;10(3):1721-31.	no	Title/Abstract	25.08.22	NMMN	no
EMBASE	1084. Assa A, Gershin I, Daher S, Shamir R. Cmorbidities in adolescents with inflammatory bowel disease: Findings from a populationbased cohort. Journal of Pediatric Gastroenterology and Nutrition. 2018;66(Supplement 2):48.	no	Title/Abstract	25.08.22	NMMN	no
EMBASE	1085. Avedisova AS, Zhabin MO, Akzhigitov RG, Gudkova AA. The problem of multiple somatic and/or psychiatric pathology basic concepts and prevalence. [Russian]. Zhurnal Nevrologii i Psihiatrii imeni SS. 2018;Korsakova. 118(5):5-13.	no	Title/Abstract	25.08.22	NMMN	no
EMBASE	1086. Bachmann MO, Bateman ED, Stelmach R, Cruz AA, Andrade MP, Zonta R, et al. Integrating primary care of chronic respiratory disease, cardiovascular disease and diabetes in Brazil: Practical Approach to Care Kit (PACK Brazil): Study protocol for randomised controlled trials. J. 2018;10(7):4667-77.	no	Title/Abstract	25.08.22	NMMN	no
EMBASE	1087. Baek YH, Shin JY. Overall decreasing trend in polypharmacy over 12 years, but still unresolved in pediatric patients in South Korea. Pharmacoepidemiology and Drug Safety. 2018;27(Supplement 2):422.	no	Title/Abstract	25.08.22	NMMN	no
EMBASE	1088. Bahrmann A, Bahrmann P, Baumann J, Bauer J, Bruckel E, Dreyer M, et al. S2k guideline: Diagnosis, therapy and follow-up of diabetes mellitus in the elderly: 2nd edition 2018 - AWMF Register no. 057-017. [German]. Diabetologie und Stoffwechsel. 2018;13(5):423-89.	no	Title/Abstract	25.08.22	NMMN	no
EMBASE	1089. Batista SR, Stein AT, De Oliveira Vitorino PV, Flores TR, Sousa ALL, Nunes BP. Effect of multimorbidity on blood pressure control among brazilian adults: Data from the 2013 national health survey. J Hypertens. 2018;36(Supplement 3):e285-e6.	no	Title/Abstract	25.08.22	NMMN	no
EMBASE	1090. Bayen E, Possin KL, de Langavant LC, Yaffe K. Aging, Dementia and Multimorbidity in Older Adults with down Syndrome. Alzheimer's and Dementia. 2018;14(7 Supplement):P576.	no	Title/Abstract	25.08.22	NMMN	no
EMBASE	1091. Benedetti G, Neccia M, Agati L. Direct oral anticoagulants use in elderly patients with non valvular atrial fibrillation: State of evidence. Minerva Cardioangiologica. 2018;66(3):301-13.	no	Title/Abstract	25.08.22	NMMN	no
EMBASE	1092. Bentley L, Liao Q, Barr B, Mustard C. Temporal Trends in Multi-Morbidity and How It Impacts Employment among Older Adults in Canada and England: Understanding Generational and Social Inequalities. Journal of Epidemiology and Community Health. 2018;72(Supplement 1):A13.	no	Title/Abstract	25.08.22	NMMN	no
EMBASE	1093. Bhalla IP, Rosenheck RA. A change in perspective: From dual diagnosis to multimorbidity. Psychiatric Services. 2018;69(1):112-3.	no	Title/Abstract	25.08.22	NMMN	no
EMBASE	1094. Biskup M, Macek P, Krol H, Terek-Derszniak M, Skowronek T, Sosnowska-Pasiarska B, et al. The relationship between a sedentary lifestyle and human health in the light of the research of PONS-Healthy Kielce. Medical Studies/Studia Medyczne. 2018;34(1):25-40.	no	Title/Abstract	25.08.22	NMMN	no
EMBASE	1095. Borges JLC, Miranda ISDM, Sarquis MMS, Borba V, Maeda SS, Lazaretti-Castro M, et al. Obesity, Bariatric Surgery, and Vitamin D. J Clin Densitom. 2018;21(2):157-62.	no	Title/Abstract	25.08.22	NMMN	no
EMBASE	1096. Bortz M, Dietze E, Voigt K, Bergmann A. Patients with bronchial asthma and COPD in a family practice: Results of the cross-sectional study SESAM-4. [German]. Zeitschrift fur Allgemeinmedizin. 2018;94(12):506-14.	no	Title/Abstract	25.08.22	NMMN	no
EMBASE	1097. Bousquet J, Akdis CA, Grattan C, Eigenmann PA, Hoffmann-Sommergruber K, Hellings PW, et al. Highlights and recent developments in airway diseases in EAACI journals (2017). Clin Transl Allergy. 2018;8(1) (no pagination).	no	Title/Abstract	25.08.22	NMMN	no
EMBASE	1098. Bowen E, Nayfe R, Milburn N, Mayo H, Reid M, Halm E, et al. Systematic review of patient decision aids for chronic musculoskeletal pain. J Am Geriatr Soc. 2018;66(Supplement 2):S275-S6.	no	Title/Abstract	25.08.22	NMMN	no
EMBASE	1099. Bowling B, Zhou H, Hall R, Harrison T, Reynolds K. Prevalence of ckd-discordance in a diverse patient population. J Am Geriatr Soc. 2018;66(Supplement 2):S151.	no	Title/Abstract	25.08.22	NMMN	no
EMBASE	1100. Brinkman TM, Ness KK, Li Z, Huang IC, Krull KR, Gajjar A, et al. Attainment of functional and social independence in adult survivors of pediatric CNS tumors: A report from the st jude lifetime cohort study. J Clin Oncol. 2018;36(27):2762-9.	no	Title/Abstract	25.08.22	NMMN	no
EMBASE	1101. Broeiro-Goncalves P, Aguiar P, Loureiro I. Multimorbidity and functional dependency in elderly who are assisted by home health care teams: A cross-sectional study. Eur Geriatr Med. 2018;9(Supplement 1):S271-S2.	no	Title/Abstract	25.08.22	NMMN	no
EMBASE	1102. Brooks NE, Idrees J, Giglia M, Steinhagen E, Stein SL. Characterizing demographics and clinical associations of patients requiring admission with enteric fistulas: A national population study. Diseases of the Colon and Rectum. 2018;61(5):e113.	no	Title/Abstract	25.08.22	NMMN	no
EMBASE	1103. Byrne C, Walsh C, Cahir C, Ryan C, Williams D, Bennett K. Anticholinergic and sedative drug burden in Irish community-dwelling older people: A cross-sectional national database study. Pharmacoepidemiology and Drug Safety. 2018;27(Supplement 2):297.	no	Title/Abstract	25.08.22	NMMN	no
EMBASE	1104. Byrne C, Walsh C, Cahir C, Ryan C, Williams DJ, Bennett K. Anticholinergic and sedative drug burden in irish community-dwelling older people: A national database study. Pharmacoepidemiology and Drug Safety. 2018;27(Supplement 1):4.	no	Title/Abstract	25.08.22	NMMN	no
EMBASE	1105. Chandler C, Rutland E, Zhou J. Planning care for an ageing HIV cohort. HIV Med. 2018;19(Supplement 2):S85.	no	Title/Abstract	25.08.22	NMMN	no
EMBASE	1106. Chanoine S, Sanchez M, Pin I, Temam S, Moual NL, Fournier A, et al. Multimorbidity medications and poor asthma prognosis. Eur Respir J. 2018;51(4) (no pagination).	no	Title/Abstract	25.08.22	NMMN	no
EMBASE	1107. Charles A. The Migraine Aura. CONTINUUM Lifelong Learning in Neurology. 2018;24(4-Headache):1009-22.	no	Title/Abstract	25.08.22	NMMN	no
EMBASE	1108. Chee Lim C, Hunt T, Hann K, Baker A, Jenkins L, Hardy L, et al. Rapid pharmacological therapy optimisation in newly diagnosed severe left ventricular systolic dysfunction through seamless heart failure care:Effects on left ventricular function and 1-year mortality. European Journal of Heart Failure. 2018;20(Supplement 1):574.	no	Title/Abstract	25.08.22	NMMN	no
EMBASE	1109. Chen CY, Lee CW, Chien SC, Su MI, Lin SI, Cheng CW, et al. Dyslipidemia Management for Elderly People with Metabolic Syndrome: A Mini-Review. International Journal of Gerontology. 2018;12(1):7-11.	no	Title/Abstract	25.08.22	NMMN	no
EMBASE	1110. Chen LY, Wu YH, Liu LK, Lee WJ, Hwang AC, Peng LN, et al. Association among serum insulin-like growth factor-1, frailty, muscle mass, bone mineral density, and physical performance among community-dwelling middle-aged and older adults in Taiwan. Rejuvenation Res. 2018;21(3):270-7.	no	Title/Abstract	25.08.22	NMMN	no
EMBASE	1111. Cheong S, Ong EH, Goh W, Abdul Karim SB, See L, Chong E. Do adverse drug reactions vary between frail and non-frail hospitalized older adults? J Am Geriatr Soc. 2018;66(Supplement 2):S90.	no	Title/Abstract	25.08.22	NMMN	no
EMBASE	1112. Cho H, Choi J, Kim YS, Son SJ, Lee KS, Hwang HJ, et al. Prevalence and predictors of potentially inappropriate prescribing of central nervous system and psychotropic drugs among elderly patients: A national population study in Korea. Archives of Gerontology and Geriatrics. 2018;74:1-8.	no	Title/Abstract	25.08.22	NMMN	no
EMBASE	1113. Christensen LD, Reilev M, Juul-Larsen HG, Jorgensen LM, Kaae S, Andersen O, et al. Use of drugs among the older adult population: A pharmacoepidemiologic study. Eur Geriatr Med. 2018;9(Supplement 1):S40.	no	Title/Abstract	25.08.22	NMMN	no
EMBASE	1114. Chu TK, Lau P, Cheng RSY, Chan ML, Liang J. A study on the prevalence of multi-morbidities of diseases and utilisation of public healthcare services in the New Territories West area of Hong Kong. Hong Kong Practitioner. 2018;40(2):43-50.	no	Title/Abstract	25.08.22	NMMN	no
EMBASE	1115. Chukayeva II, Samorodskaya IV, Larina VN. The prevalence of multimorbidity: discussion about the terminology, registration and its effect on patient's health care utilization. Ter Arkh. 2018;90(8):125-30.	no	Title/Abstract	25.08.22	NMMN	no
EMBASE	1116. Clapp MA, James KE, Kaimal AJ. The association between hospital acuity and severe maternal morbidity in a nationwide sample. American Journal of Obstetrics and Gynecology. 2018;218(1 Supplement 1):S41-S2.	no	Title/Abstract	25.08.22	NMMN	no
EMBASE	1117. Cromley EK, Wilson-Genderson M, Heid AR, Pruchno RA. Spatial Associations of Multiple Chronic Conditions Among Older Adults. J Appl Gerontol. 2018;37(11):1411-35.	no	Title/Abstract	25.08.22	NMMN	no
EMBASE	1118. Curtin A, Cowasji S, Eaton C. Prospective association of multi-morbidity patterns with physical functioning in post-menopausal women. J Am Geriatr Soc. 2018;66(Supplement 2):S214.	no	wrong patient population	25.08.22	NMMN	no
EMBASE	1119. Damluji A, Krishnaswami A, Nelson D, Moscucci M, Forman D. The influence multimorbidity in older adults with diabetes and stable ischemic heart disease. Journal of the American College of Cardiology Conference: 67th Annual Scientific Session of the American College of Cardiology and i2 Summit: Innovation in Intervention, ACC. 2018;71(11 Supplement 1).	no	Title/Abstract	25.08.22	NMMN	no
EMBASE	1120. Daniel Enriquez Vazquez D, Perez Garcia C, Luque Diaz TS, Travieso Gonzalez A, Ruiz Pizarro V, Espejo Paeres C, et al. Profile of the elderly patient with heart failure admitted to cardiology department. European Journal of Heart Failure. 2018;20(Supplement 1):98-9.	no	Title/Abstract	25.08.22	NMMN	no
EMBASE	1121. Davidson K, Macbeth K, Scott C, Budd J, Bathgate A, Hayes P. Treatment of Hepatitis C in dedicated homeless GP practice by a multidisciplinary team. Journal of Hepatology. 2018;68(Supplement 1):S143.	no	Title/Abstract	25.08.22	NMMN	no
EMBASE	1122. De Carvalho JN, De Camargo Cancela M, Leandro D, De Souza B. Lifestyle factors and high body mass index are associated with different multimorbidity clusters in the Brazilian population. PLoS ONE. 2018;13(11) (no pagination).	no	dup	25.08.22	NMMN	no
EMBASE	1123. De Francesco D, Verboeket SO, Underwood J, Bagkeris E, Wit FW, Mallon PWG, et al. Patterns of co-occurring comorbidities in people living with HIV. Open forum infect. 2018;5(11).	no	Title/Abstract	25.08.22	NMMN	no
EMBASE	1124. Deaton C, Edwards D, Malyon A, Zaman MJS. The tip of the iceberg: Finding patients with heart failure with preserved ejection fraction in primary care. An observational study. BJGP open. 2018;2(3).	no	Title/Abstract	25.08.22	NMMN	no
EMBASE	1125. Di Nuzzo M, Trentini A, Grilli A, Massoli L, Biagi E, Maritati M, et al. Extrapulmonary tuberculosis among immigrants in a low-TB burden and high immigrant receiving city of northern Italy. Journal of Infection in Developing Countries. 2018;12(2):73-9.	no	Title/Abstract	25.08.22	NMMN	no
EMBASE	1126. Divo MJ, Celli BR, Poblador-Plou B, Calderon-Larranaga A, de-Torres JP, Gimeno-Feliu LA, et al. Chronic Obstructive Pulmonary Disease (COPD) as a disease of early aging: Evidence from the EpiChron Cohort. PLoS ONE. 2018;13(2) (no pagination).	no	Title/Abstract	25.08.22	NMMN	no
EMBASE	1127. Doblhammer G, Barth A. Prevalence of Morbidity at Extreme Old Age in Germany: An Observational Study Using Health Claims Data. J Am Geriatr Soc. 2018;66(7):1262-8.	no	Title/Abstract	25.08.22	NMMN	no
EMBASE	1128. Dos Reis S, Camelo Castillo W, Ross M, N'Dri L, Butler B. Treatment outcome priorities for youth with multi-morbid mental health conditions: A late NT class analysis of a best-worst scaling experiment. Value Health. 2018;21(Supplement 1):S127.	no	Title/Abstract	25.08.22	NMMN	no
EMBASE	1129. Dovellini EV, Giurlani L, Corsi P, Pieragnoli P, Ricciardi G, Checchi L, et al. Transvenous lead extraction in octogenarians and in younger subjects. Europace. 2018;20(Supplement 1):i108.	no	Title/Abstract	25.08.22	NMMN	no
EMBASE	1130. Elizabeth Suarez S, Dolors Quera A, Ferre L, Saiz N. Evaluation of frailty in a Long Term Care and Convalescence unit at an Intermediate Hospital. Eur Geriatr Med. 2018;9(Supplement 1):S116.	no	Title/Abstract	25.08.22	NMMN	no
EMBASE	1131. Ellwood A, Airlie J, Cicero R, Cundill B, Ellard DR, Farrin A, et al. Recruiting care homes to a randomised controlled trial 11 Medical and Health Sciences 1117 Public Health and Health Services. Trials. 2018;19(1) (no pagination).	no	Title/Abstract	25.08.22	NMMN	no
EMBASE	1132. Ervin CF, Murphy M, Rose GE, Ong T, Whishaw DM, Bower WF. Reducing nocturia in community dwelling older people with cardiovascular disease: A prospective study to measure the effects of active leg elevation. Neurourology and Urodynamics. 2018;37(Supplement 5):S58-S9.	no	Title/Abstract	25.08.22	NMMN	no
EMBASE	1133. Faerber G. Obesity and chronic inflammation in phlebological and lymphatic diseases. [German]. Phlebologie. 2018;47(2):55-65.	no	Title/Abstract	25.08.22	NMMN	no
EMBASE	1134. Fairall L, Petersen I, Zani B, Folb N, Georgeu-Pepper D, Selohilwe O, et al. Collaborative care for the detection and management of depression among adults receiving antiretroviral therapy in South Africa: Study protocol for the CobALT randomised controlled trial. Trials. 2018;19(1) (no pagination).	no	Title/Abstract	25.08.22	NMMN	no
EMBASE	1135. Fei L, Fraser J, Padmanaban V, Boniface A, Wyman E, Maguire M, et al. Frailty in hospitalised COPD patients. Thorax. 2018;73(Supplement 4):A170.	no	Title/Abstract	25.08.22	NMMN	no
EMBASE	1136. Fielenbach S, Donkers FCL, Spreen M, Visser HA, Bogaerts S. Neurofeedback training for psychiatric disorders associated with criminal offending: A review. Frontiers in Psychiatry. 2018;8(JAN) (no pagination).	no	Title/Abstract	25.08.22	NMMN	no
EMBASE	1137. Filipcic I, Filipcic IS, Ivezic E, Devcic S, Bodor D, Petrovic BR, et al. Chronic physical multimorbidities, gender disparities and treatment outcome in schizophrenia. Schizophrenia Bulletin. 2018;44(Supplement 1):S257-S8.	no	Title/Abstract	25.08.22	NMMN	no
EMBASE	1138. Filipcic IS, Ivezic E, Milovac Z, Kaspar I, Lovko SK, Gorsic L, et al. Age and gender determined differences in the onset of chronic physical multimorbidities among patients with schizophrenia or depression and the general population. Schizophrenia Bulletin. 2018;44(Supplement 1):S257.	no	Title/Abstract	25.08.22	NMMN	no
EMBASE	1139. Flegel K, Stanbrook MB. To keep patients with COPD out of hospital, look beyond the lungs. Cmaj. 2018;190(48):E1402-E3.	no	Title/Abstract	25.08.22	NMMN	no
EMBASE	1140. Forcer K, Youssef E, Nixon E, Warriner J, Marshall A, Vera J. Evaluating the impact of a specialist community care centre for people living with HIV on mental wellbeing and quality of life. HIV Med. 2018;19(Supplement 2):S114.	no	Title/Abstract	25.08.22	NMMN	no
EMBASE	1141. Franch-Nadal J, Mata-Cases M, Real J, De Campos KF, Cedenilla M, Gomez A, et al. Multiple chronic comorbidities in a T2DM mediterranean population. Diabetes. 2018;67(Supplement 1):A440.	no	Title/Abstract	25.08.22	NMMN	no
EMBASE	1142. Fumagalli C, Mossello E, Tesi F, Torrini M, Morandi A, Di Santo S, et al. Visiting policy and delirium prevalence in older inpatients. Data from the delirium day 2016. Eur Geriatr Med. 2018;9(Supplement 1):S317-S8.	no	Title/Abstract	25.08.22	NMMN	no
EMBASE	1143. Galil AGDS, Andrade BABB, Gusmao MM, Araujo LR, Mello MM, Gomes AS, et al. Chronic Kidney Disease in Smokers with Multiple Chronic Diseases. Glob Heart. 2018;13(4):461.	no	Title/Abstract	25.08.22	NMMN	no
EMBASE	1144. Galil AGDS, Andrade BABB, Gusmao MM, Mello MM, Gomes AS, Araujo LR, et al. Moking Women With Multimorbidities in the Smoking Cessation Process. Glob Heart. 2018;13(4):445.	no	Title/Abstract	25.08.22	NMMN	no
EMBASE	1145. Ge L, Wei Yap C, Heng BH. Sex differences in associations between multimorbidity and physical function domains among community-dwelling adults in Singapore. PLoS ONE. 2018;13(5) (no pagination).	no	Title/Abstract	25.08.22	NMMN	no
EMBASE	1146. Georgieva M, Lund JL, Nielsen ME, Trogdon J, Dinan MA, Weinberger M, et al. The impact of functional status and multi-morbidity on surveillance use among medicare beneficiaries with bladder cancer. Value Health. 2018;21(Supplement 1):S141.	no	Title/Abstract	25.08.22	NMMN	no
EMBASE	1147. Gerges ARK, Joseph J, Leinung MC. Venous thromboembolism in male-to-female transgender patients on oral estradiol: A case series. Endocrine Reviews Conference: 100th Annual Meeting of the Endocrine Society, ENDO. 2018;39(2 Supplement 1).	no	Title/Abstract	25.08.22	NMMN	no
EMBASE	1148. Gergianaki I, Adamichou C, Spyrou G, Kountouri A, Sidiropoulos P, Boumpas D, et al. Multimorbidity burden in SLE: Preliminary data from the community-based lupus registry of Crete. Lupus Science and Medicine. 2018;5(Supplement 1):A57-A8.	no	Title/Abstract	25.08.22	NMMN	no
EMBASE	1149. Ghersin I, Katz LH, Daher S, Shamir R, Assa A. Comorbidities in adolescents with inflammatory bowel disease: Findings from a population-based cohort. Journal of Crohn's and Colitis. 2018;12(Supplement 1):S493.	no	Title/Abstract	25.08.22	NMMN	no
EMBASE	1150. Gibson TM, Li C, Armstrong GT, Srivastava DK, Leisenring WM, Mertens A, et al. Perceptions of future health and cancer risk in adult survivors of childhood cancer: A report from the Childhood Cancer Survivor Study. Cancer. 2018;124(16):3436-44.	no	Title/Abstract	25.08.22	NMMN	no
EMBASE	1151. Giovanardi G, Chiricozzi A, Bianchi L, De Simone C, Dini V, Franceschini C, et al. Hidradenitis Suppurativa Associated with Down Syndrome Is Characterized by Early Age at Diagnosis. Dermatology. 2018;234(1-2):66-70.	no	Title/Abstract	25.08.22	NMMN	no
EMBASE	1152. Girelli D, Marchi G, Camaschella C. Anemia in the elderly. HemaSphere. 2018;2(3) (no pagination).	no	Title/Abstract	25.08.22	NMMN	no
EMBASE	1153. Godmaire GC, Durand M, Laskine M. External validity of thromboprophylaxis guidelines in hip fracture patients: A retrospective analysis. BMJ Evidence-Based Medicine. 2018;23(Supplement 2):A52.	no	Title/Abstract	25.08.22	NMMN	no
EMBASE	1154. Granger C. CON: Not to Medicate: Managing Breathlessness. Journal of Thoracic Oncology. 2018;13(10 Supplement):S192.	no	Title/Abstract	25.08.22	NMMN	no
EMBASE	1155. Greenberg E. 33.1 Comorbidity in Trichotillomania. Journal of the American Academy of Child and Adolescent Psychiatry. 2018;57(10 Supplement):S320.	no	Title/Abstract	25.08.22	NMMN	no
EMBASE	1156. Guaraldi G, Besutti G, Malagoli A, Franconi I, Riva N, Raimondi A, et al. Thymus is the barometer of aging in HIV patients, associated with frailty and QOL. Top Antivir Med. 2018;26(Supplement 1):334s.	no	Title/Abstract	25.08.22	NMMN	no
EMBASE	1157. Gulla C, Flo E, Kjome RLS, Husebo BS. Deprescribing antihypertensive treatment in nursing home patients and the effect on blood pressure. J Geriatr Cardiol. 2018;15(4):275-83.	no	Title/Abstract	25.08.22	NMMN	no
EMBASE	1158. Gutierrez-Valencia M, Izquierdo M, Lacalle-Fabo E, Marin-Epelde I, Ramon-Espinoza MF, Domene-Domene T, et al. Relationship between frailty, polypharmacy, and underprescription in older adults living in nursing homes. European Journal of Clinical Pharmacology. 2018;74(7):961-70.	no	Title/Abstract	25.08.22	NMMN	no
[truncated: 11,239 more rows]
